# Supplementary material for: Overexpression of miR-532-5p restrains oxidative stress response of chondrocytes in nontraumatic osteonecrosis of the femoral head by inhibiting ABL1
Source: Open Med (Wars). 2024 Mar 30;19(1):20240943. doi: 10.1515/med-2024-0943 (PMC10997031; doi:10.1515/med-2024-0943)
Supplement: Supplementary Table 1 [file med-2024-0943-s1.xlsx]

## Sheet: Sheet1
Table S1 MicroRNAs having a binding site with ABL1 in starBase database
#please cite:
miRNAid	miRNAname	geneID	geneName	geneType	chromosome	narrowStart	narrowEnd	broadStart	broadEnd	strand	clipExpNum	degraExpNum	RBP	PITA	RNA22	miRmap	microT	miRanda	PicTar	TargetScan	pancancerNum
MIMAT0000068	hsa-miR-15a-5p	ENSG00000097007	ABL1	protein_coding	chr9	133761636	133761642	133761636	133761642	+	5	0	AGO1-4,AGO2	1	0	0	0	0	0	0	11
MIMAT0000069	hsa-miR-16-5p	ENSG00000097007	ABL1	protein_coding	chr9	133761636	133761642	133761636	133761642	+	5	0	AGO1-4,AGO2	1	0	0	0	0	0	0	11
MIMAT0000070	hsa-miR-17-5p	ENSG00000097007	ABL1	protein_coding	chr9	133762123	133762128	133762123	133762128	+	4	0	AGO1-4,AGO2	1	0	0	0	0	0	0	12
MIMAT0000072	hsa-miR-18a-5p	ENSG00000097007	ABL1	protein_coding	chr9	133761171	133761177	133761171	133761177	+	2	0	AGO1-4,AGO2	1	0	1	0	0	0	0	15
MIMAT0000072	hsa-miR-18a-5p	ENSG00000097007	ABL1	protein_coding	chr9	133761261	133761267	133761261	133761267	+	2	0	AGO2	1	0	1	0	0	0	0	15
MIMAT0000072	hsa-miR-18a-5p	ENSG00000097007	ABL1	protein_coding	chr9	133762544	133762549	133762544	133762549	+	2	0	AGO1-4	1	0	1	0	0	0	0	15
MIMAT0000073	hsa-miR-19a-3p	ENSG00000097007	ABL1	protein_coding	chr9	133761241	133761247	133761241	133761247	+	10	0	AGO1,AGO1-4,AGO2,AGO3	1	0	0	0	0	0	0	11
MIMAT0000074	hsa-miR-19b-3p	ENSG00000097007	ABL1	protein_coding	chr9	133761241	133761247	133761241	133761247	+	10	0	AGO1,AGO1-4,AGO2,AGO3	1	0	0	0	0	0	0	11
MIMAT0000075	hsa-miR-20a-5p	ENSG00000097007	ABL1	protein_coding	chr9	133762123	133762128	133762123	133762128	+	4	0	AGO1-4,AGO2	1	0	0	0	0	0	0	10
MIMAT0000077	hsa-miR-22-3p	ENSG00000097007	ABL1	protein_coding	chr9	133762483	133762488	133762483	133762488	+	2	0	AGO1-4,AGO2	1	0	0	0	0	0	0	10
MIMAT0000084	hsa-miR-27a-3p	ENSG00000097007	ABL1	protein_coding	chr9	133761834	133761841	133761824	133761842	+	7	0	AGO1,AGO1-4,AGO2	1	0	0	0	1	0	0	10
MIMAT0000084	hsa-miR-27a-3p	ENSG00000097007	ABL1	protein_coding	chr9	133762438	133762443	133762438	133762443	+	1	0	AGO1-4	1	0	0	0	0	0	0	10
MIMAT0000084	hsa-miR-27a-3p	ENSG00000097007	ABL1	protein_coding	chr9	133762705	133762710	133762705	133762710	+	4	0	AGO1-4,AGO2	1	0	0	0	0	0	0	10
MIMAT0000085	hsa-miR-28-5p	ENSG00000097007	ABL1	protein_coding	chr9	133759518	133759539	133759518	133759539	+	3	0	AGO1,AGO2	0	1	0	0	0	0	0	9
MIMAT0000086	hsa-miR-29a-3p	ENSG00000097007	ABL1	protein_coding	chr9	133761710	133761715	133761710	133761716	+	1	0	AGO2	1	0	0	0	0	1	0	10
MIMAT0000087	hsa-miR-30a-5p	ENSG00000097007	ABL1	protein_coding	chr9	133763050	133763055	133763028	133763056	+	10	1	AGO1,AGO1-4,AGO2	1	0	1	1	1	1	1	6
MIMAT0000089	hsa-miR-31-5p	ENSG00000097007	ABL1	protein_coding	chr9	133761546	133761551	133761546	133761551	+	8	0	AGO1-4,AGO2	1	0	0	0	0	0	0	8
MIMAT0000093	hsa-miR-93-5p	ENSG00000097007	ABL1	protein_coding	chr9	133762123	133762128	133762123	133762128	+	4	0	AGO1-4,AGO2	1	0	0	0	0	0	0	8
MIMAT0000095	hsa-miR-96-5p	ENSG00000097007	ABL1	protein_coding	chr9	133761961	133761967	133761946	133761968	+	3	0	AGO1-4	1	0	0	0	1	0	0	13
MIMAT0000100	hsa-miR-29b-3p	ENSG00000097007	ABL1	protein_coding	chr9	133761710	133761715	133761710	133761716	+	1	0	AGO2	1	0	0	0	0	1	0	18
MIMAT0000101	hsa-miR-103a-3p	ENSG00000097007	ABL1	protein_coding	chr9	133761639	133761641	133761636	133761644	+	5	0	AGO1-4,AGO2	2	0	0	0	0	0	0	10
MIMAT0000103	hsa-miR-106a-5p	ENSG00000097007	ABL1	protein_coding	chr9	133762123	133762128	133762123	133762128	+	4	0	AGO1-4,AGO2	1	0	0	0	0	0	0	9
MIMAT0000104	hsa-miR-107	ENSG00000097007	ABL1	protein_coding	chr9	133761639	133761641	133761636	133761644	+	5	0	AGO1-4,AGO2	2	0	0	0	0	0	0	8
MIMAT0000222	hsa-miR-192-5p	ENSG00000097007	ABL1	protein_coding	chr9	133761876	133761881	133761876	133761881	+	2	0	AGO1-4,AGO2	1	0	0	0	0	0	0	6
MIMAT0000226	hsa-miR-196a-5p	ENSG00000097007	ABL1	protein_coding	chr9	133748292	133748320	133748292	133748320	+	4	0	AGO1-4,AGO2	0	0	0	1	0	0	0	3
MIMAT0000226	hsa-miR-196a-5p	ENSG00000097007	ABL1	protein_coding	chr9	133753807	133753835	133753807	133753835	+	3	0	AGO1-4,AGO2	0	0	0	1	0	0	0	3
MIMAT0000226	hsa-miR-196a-5p	ENSG00000097007	ABL1	protein_coding	chr9	133761231	133761237	133761210	133761238	+	10	1	AGO1,AGO1-4,AGO2,AGO3	1	0	0	1	1	0	1	3
MIMAT0000231	hsa-miR-199a-5p	ENSG00000097007	ABL1	protein_coding	chr9	133762195	133762200	133762195	133762200	+	3	0	AGO1-4,AGO2	1	0	0	0	0	0	0	2
MIMAT0000241	hsa-miR-208a-3p	ENSG00000097007	ABL1	protein_coding	chr9	133762273	133762278	133762273	133762278	+	1	0	AGO2	1	0	0	0	0	0	0	0
MIMAT0000243	hsa-miR-148a-3p	ENSG00000097007	ABL1	protein_coding	chr9	133761831	133761838	133761831	133761838	+	7	0	AGO1,AGO1-4,AGO2	1	0	0	0	0	0	0	17
MIMAT0000244	hsa-miR-30c-5p	ENSG00000097007	ABL1	protein_coding	chr9	133763050	133763055	133763028	133763056	+	10	1	AGO1,AGO1-4,AGO2	1	0	1	1	1	1	1	11
MIMAT0000245	hsa-miR-30d-5p	ENSG00000097007	ABL1	protein_coding	chr9	133763050	133763055	133763028	133763056	+	10	1	AGO1,AGO1-4,AGO2	1	0	1	1	1	1	1	8
MIMAT0000250	hsa-miR-139-5p	ENSG00000097007	ABL1	protein_coding	chr9	133763024	133763029	133763024	133763029	+	6	0	AGO1-4,AGO2	1	0	0	0	0	0	0	4
MIMAT0000251	hsa-miR-147a	ENSG00000097007	ABL1	protein_coding	chr9	133762022	133762029	133762022	133762029	+	4	0	AGO1-4,AGO2	1	0	0	0	0	0	0	0
MIMAT0000252	hsa-miR-7-5p	ENSG00000097007	ABL1	protein_coding	chr9	133761473	133761478	133761473	133761478	+	7	0	AGO1-4,AGO2	1	0	0	0	0	0	0	8
MIMAT0000253	hsa-miR-10a-5p	ENSG00000097007	ABL1	protein_coding	chr9	133761706	133761712	133761688	133761713	+	1	0	AGO2	1	0	1	0	1	0	0	4
MIMAT0000254	hsa-miR-10b-5p	ENSG00000097007	ABL1	protein_coding	chr9	133761706	133761712	133761688	133761713	+	1	0	AGO2	1	0	1	0	1	0	0	4
MIMAT0000255	hsa-miR-34a-5p	ENSG00000097007	ABL1	protein_coding	chr9	133761886	133761892	133761886	133761892	+	2	0	AGO1-4,AGO2	1	0	0	0	0	0	0	14
MIMAT0000255	hsa-miR-34a-5p	ENSG00000097007	ABL1	protein_coding	chr9	133762784	133762789	133762784	133762789	+	4	0	AGO1-4,AGO2	1	0	0	0	0	0	0	14
MIMAT0000259	hsa-miR-182-5p	ENSG00000097007	ABL1	protein_coding	chr9	133761962	133761967	133761962	133761967	+	2	0	AGO1-4	1	0	0	0	0	0	0	7
MIMAT0000261	hsa-miR-183-5p	ENSG00000097007	ABL1	protein_coding	chr9	133762389	133762394	133762389	133762394	+	2	0	AGO2	1	0	0	0	0	0	0	6
MIMAT0000263	hsa-miR-199b-5p	ENSG00000097007	ABL1	protein_coding	chr9	133762195	133762200	133762195	133762200	+	3	0	AGO1-4,AGO2	1	0	0	0	0	0	0	2
MIMAT0000265	hsa-miR-204-5p	ENSG00000097007	ABL1	protein_coding	chr9	133761154	133761159	133761154	133761159	+	5	0	AGO1-4	1	0	0	0	0	0	0	1
MIMAT0000265	hsa-miR-204-5p	ENSG00000097007	ABL1	protein_coding	chr9	133761928	133761933	133761928	133761933	+	1	0	AGO1-4	1	0	0	0	0	0	0	1
MIMAT0000267	hsa-miR-210-3p	ENSG00000097007	ABL1	protein_coding	chr9	133762208	133762213	133762208	133762213	+	4	0	AGO1,AGO1-4,AGO2	1	0	0	0	0	0	0	13
MIMAT0000267	hsa-miR-210-3p	ENSG00000097007	ABL1	protein_coding	chr9	133762584	133762589	133762584	133762589	+	5	0	AGO1-4,AGO2	1	0	0	0	0	0	0	13
MIMAT0000268	hsa-miR-211-5p	ENSG00000097007	ABL1	protein_coding	chr9	133761154	133761159	133761154	133761159	+	5	0	AGO1-4	1	0	0	0	0	0	0	5
MIMAT0000268	hsa-miR-211-5p	ENSG00000097007	ABL1	protein_coding	chr9	133761928	133761933	133761928	133761933	+	1	0	AGO1-4	1	0	0	0	0	0	0	5
MIMAT0000271	hsa-miR-214-3p	ENSG00000097007	ABL1	protein_coding	chr9	133761638	133761640	133761635	133761643	+	5	0	AGO1-4,AGO2	2	0	0	0	0	0	0	1
MIMAT0000272	hsa-miR-215-5p	ENSG00000097007	ABL1	protein_coding	chr9	133761876	133761881	133761876	133761881	+	2	0	AGO1-4,AGO2	1	0	0	0	0	0	0	9
MIMAT0000274	hsa-miR-217	ENSG00000097007	ABL1	protein_coding	chr9	133761328	133761333	133761328	133761333	+	5	0	AGO1,AGO1-4,AGO2	1	0	0	0	0	0	0	3
MIMAT0000275	hsa-miR-218-5p	ENSG00000097007	ABL1	protein_coding	chr9	133761114	133761119	133761114	133761119	+	7	0	AGO1-4,AGO2	1	0	0	0	0	0	0	1
MIMAT0000275	hsa-miR-218-5p	ENSG00000097007	ABL1	protein_coding	chr9	133762678	133762683	133762678	133762683	+	4	0	AGO1-4,AGO2	1	0	0	0	0	0	0	1
MIMAT0000278	hsa-miR-221-3p	ENSG00000097007	ABL1	protein_coding	chr9	133762165	133762170	133762165	133762170	+	3	0	AGO1-4,AGO2	1	0	0	0	0	0	0	11
MIMAT0000279	hsa-miR-222-3p	ENSG00000097007	ABL1	protein_coding	chr9	133762165	133762170	133762165	133762170	+	3	0	AGO1-4,AGO2	1	0	0	0	0	0	0	14
MIMAT0000318	hsa-miR-200b-3p	ENSG00000097007	ABL1	protein_coding	chr9	133763026	133763033	133763026	133763033	+	9	1	AGO1,AGO1-4,AGO2	1	0	0	0	0	0	0	11
MIMAT0000417	hsa-miR-15b-5p	ENSG00000097007	ABL1	protein_coding	chr9	133761636	133761642	133761636	133761642	+	5	0	AGO1-4,AGO2	1	0	0	0	0	0	0	9
MIMAT0000419	hsa-miR-27b-3p	ENSG00000097007	ABL1	protein_coding	chr9	133761834	133761841	133761824	133761842	+	7	0	AGO1,AGO1-4,AGO2	1	0	0	0	1	0	0	3
MIMAT0000419	hsa-miR-27b-3p	ENSG00000097007	ABL1	protein_coding	chr9	133762438	133762443	133762438	133762443	+	1	0	AGO1-4	1	0	0	0	0	0	0	3
MIMAT0000419	hsa-miR-27b-3p	ENSG00000097007	ABL1	protein_coding	chr9	133762705	133762710	133762705	133762710	+	4	0	AGO1-4,AGO2	1	0	0	0	0	0	0	3
MIMAT0000420	hsa-miR-30b-5p	ENSG00000097007	ABL1	protein_coding	chr9	133763050	133763055	133763028	133763056	+	10	1	AGO1,AGO1-4,AGO2	1	0	1	1	1	1	1	13
MIMAT0000421	hsa-miR-122-5p	ENSG00000097007	ABL1	protein_coding	chr9	133761535	133761540	133761535	133761540	+	7	0	AGO1-4,AGO2	1	0	0	0	0	0	0	5
MIMAT0000421	hsa-miR-122-5p	ENSG00000097007	ABL1	protein_coding	chr9	133762063	133762068	133762063	133762068	+	7	0	AGO1-4,AGO2	1	0	0	0	0	0	0	5
MIMAT0000423	hsa-miR-125b-5p	ENSG00000097007	ABL1	protein_coding	chr9	133762323	133762328	133762307	133762329	+	4	0	AGO1,AGO2	1	1	0	0	0	0	0	2
MIMAT0000424	hsa-miR-128-3p	ENSG00000097007	ABL1	protein_coding	chr9	133761834	133761840	133761823	133761841	+	7	0	AGO1,AGO1-4,AGO2	1	0	0	0	1	0	0	7
MIMAT0000425	hsa-miR-130a-3p	ENSG00000097007	ABL1	protein_coding	chr9	133761533	133761538	133761533	133761538	+	7	0	AGO1-4,AGO2	1	0	0	0	0	0	0	3
MIMAT0000425	hsa-miR-130a-3p	ENSG00000097007	ABL1	protein_coding	chr9	133761656	133761661	133761656	133761661	+	3	0	AGO1-4	1	0	0	0	0	0	0	3
MIMAT0000425	hsa-miR-130a-3p	ENSG00000097007	ABL1	protein_coding	chr9	133761832	133761837	133761832	133761837	+	7	0	AGO1,AGO1-4,AGO2	1	0	0	0	0	0	0	3
MIMAT0000425	hsa-miR-130a-3p	ENSG00000097007	ABL1	protein_coding	chr9	133762251	133762256	133762251	133762256	+	2	0	AGO1,AGO1-4	1	0	0	0	0	0	0	3
MIMAT0000430	hsa-miR-138-5p	ENSG00000097007	ABL1	protein_coding	chr9	133761723	133761728	133761723	133761728	+	1	0	AGO2	1	0	0	0	0	0	0	6
MIMAT0000432	hsa-miR-141-3p	ENSG00000097007	ABL1	protein_coding	chr9	133763046	133763052	133763031	133763053	+	10	0	AGO1,AGO1-4,AGO2	1	0	1	0	1	0	0	15
MIMAT0000433	hsa-miR-142-5p	ENSG00000097007	ABL1	protein_coding	chr9	133762622	133762629	133762622	133762629	+	12	0	AGO1,AGO1-4,AGO2	1	0	0	0	0	0	0	15
MIMAT0000438	hsa-miR-152-3p	ENSG00000097007	ABL1	protein_coding	chr9	133761832	133761838	133761832	133761838	+	7	0	AGO1,AGO1-4,AGO2	1	0	0	0	0	0	0	5
MIMAT0000439	hsa-miR-153-3p	ENSG00000097007	ABL1	protein_coding	chr9	133762862	133762867	133762862	133762867	+	6	0	AGO1-4,AGO2	1	0	0	0	0	0	0	4
MIMAT0000443	hsa-miR-125a-5p	ENSG00000097007	ABL1	protein_coding	chr9	133762323	133762328	133762304	133762329	+	4	0	AGO1,AGO2	1	1	0	0	0	0	0	5
MIMAT0000447	hsa-miR-134-5p	ENSG00000097007	ABL1	protein_coding	chr9	133762729	133762736	133762729	133762736	+	4	0	AGO1-4,AGO2	1	0	0	0	0	0	0	1
MIMAT0000448	hsa-miR-136-5p	ENSG00000097007	ABL1	protein_coding	chr9	133761912	133761918	133761912	133761918	+	1	0	AGO1-4	1	0	0	0	0	0	0	3
MIMAT0000451	hsa-miR-150-5p	ENSG00000097007	ABL1	protein_coding	chr9	133761747	133761752	133761747	133761752	+	2	0	AGO1-4,AGO2	1	0	0	0	0	0	0	9
MIMAT0000451	hsa-miR-150-5p	ENSG00000097007	ABL1	protein_coding	chr9	133762216	133762221	133762216	133762221	+	4	0	AGO1,AGO1-4,AGO2	1	0	0	0	0	0	0	9
MIMAT0000454	hsa-miR-184	ENSG00000097007	ABL1	protein_coding	chr9	133762015	133762020	133762015	133762020	+	4	0	AGO1-4,AGO2	1	0	0	0	0	0	0	4
MIMAT0000455	hsa-miR-185-5p	ENSG00000097007	ABL1	protein_coding	chr9	133761385	133761390	133761385	133761390	+	1	0	AGO1-4	1	0	0	0	0	0	0	11
MIMAT0000459	hsa-miR-193a-3p	ENSG00000097007	ABL1	protein_coding	chr9	133762232	133762238	133762232	133762238	+	3	0	AGO1,AGO1-4,AGO2	1	0	0	0	0	0	0	12
MIMAT0000461	hsa-miR-195-5p	ENSG00000097007	ABL1	protein_coding	chr9	133761636	133761642	133761636	133761642	+	5	0	AGO1-4,AGO2	1	0	0	0	0	0	0	2
MIMAT0000510	hsa-miR-320a	ENSG00000097007	ABL1	protein_coding	chr9	133762594	133762601	133762594	133762601	+	6	0	AGO1-4,AGO2	1	0	0	0	0	0	0	8
MIMAT0000617	hsa-miR-200c-3p	ENSG00000097007	ABL1	protein_coding	chr9	133763026	133763033	133763026	133763033	+	9	1	AGO1,AGO1-4,AGO2	1	0	0	0	0	0	0	13
MIMAT0000680	hsa-miR-106b-5p	ENSG00000097007	ABL1	protein_coding	chr9	133762123	133762128	133762123	133762128	+	4	0	AGO1-4,AGO2	1	0	0	0	0	0	0	13
MIMAT0000681	hsa-miR-29c-3p	ENSG00000097007	ABL1	protein_coding	chr9	133761710	133761715	133761710	133761716	+	1	0	AGO2	1	0	0	0	0	1	0	14
MIMAT0000682	hsa-miR-200a-3p	ENSG00000097007	ABL1	protein_coding	chr9	133763046	133763052	133763031	133763053	+	10	0	AGO1,AGO1-4,AGO2	1	0	1	0	1	0	0	13
MIMAT0000686	hsa-miR-34c-5p	ENSG00000097007	ABL1	protein_coding	chr9	133761886	133761892	133761886	133761892	+	2	0	AGO1-4,AGO2	1	0	0	0	0	0	0	3
MIMAT0000686	hsa-miR-34c-5p	ENSG00000097007	ABL1	protein_coding	chr9	133762784	133762789	133762784	133762789	+	4	0	AGO1-4,AGO2	1	0	0	0	0	0	0	3
MIMAT0000687	hsa-miR-299-3p	ENSG00000097007	ABL1	protein_coding	chr9	133761794	133761799	133761794	133761799	+	3	0	AGO1-4,AGO2	1	0	0	0	0	0	0	2
MIMAT0000688	hsa-miR-301a-3p	ENSG00000097007	ABL1	protein_coding	chr9	133761533	133761538	133761533	133761538	+	7	0	AGO1-4,AGO2	1	0	0	0	0	0	0	11
MIMAT0000688	hsa-miR-301a-3p	ENSG00000097007	ABL1	protein_coding	chr9	133761656	133761661	133761656	133761661	+	3	0	AGO1-4	1	0	0	0	0	0	0	11
MIMAT0000688	hsa-miR-301a-3p	ENSG00000097007	ABL1	protein_coding	chr9	133761832	133761837	133761832	133761837	+	7	0	AGO1,AGO1-4,AGO2	1	0	0	0	0	0	0	11
MIMAT0000688	hsa-miR-301a-3p	ENSG00000097007	ABL1	protein_coding	chr9	133762251	133762256	133762251	133762256	+	2	0	AGO1,AGO1-4	1	0	0	0	0	0	0	11
MIMAT0000690	hsa-miR-296-5p	ENSG00000097007	ABL1	protein_coding	chr9	133761209	133761214	133761209	133761214	+	4	0	AGO1-4,AGO2	1	0	1	0	0	0	0	2
MIMAT0000690	hsa-miR-296-5p	ENSG00000097007	ABL1	protein_coding	chr9	133761981	133761986	133761981	133761986	+	3	0	AGO1-4,AGO2	1	0	1	0	0	0	0	2
MIMAT0000690	hsa-miR-296-5p	ENSG00000097007	ABL1	protein_coding	chr9	133762001	133762006	133762001	133762006	+	4	0	AGO1-4,AGO2	1	0	1	0	0	0	0	2
MIMAT0000690	hsa-miR-296-5p	ENSG00000097007	ABL1	protein_coding	chr9	133762046	133762051	133762046	133762051	+	5	0	AGO1-4,AGO2	1	0	1	0	0	0	0	2
MIMAT0000691	hsa-miR-130b-3p	ENSG00000097007	ABL1	protein_coding	chr9	133761533	133761538	133761533	133761538	+	7	0	AGO1-4,AGO2	1	0	0	0	0	0	0	11
MIMAT0000691	hsa-miR-130b-3p	ENSG00000097007	ABL1	protein_coding	chr9	133761656	133761661	133761656	133761661	+	3	0	AGO1-4	1	0	0	0	0	0	0	11
MIMAT0000691	hsa-miR-130b-3p	ENSG00000097007	ABL1	protein_coding	chr9	133761832	133761837	133761832	133761837	+	7	0	AGO1,AGO1-4,AGO2	1	0	0	0	0	0	0	11
MIMAT0000691	hsa-miR-130b-3p	ENSG00000097007	ABL1	protein_coding	chr9	133762251	133762256	133762251	133762256	+	2	0	AGO1,AGO1-4	1	0	0	0	0	0	0	11
MIMAT0000692	hsa-miR-30e-5p	ENSG00000097007	ABL1	protein_coding	chr9	133763050	133763055	133763028	133763056	+	10	1	AGO1,AGO1-4,AGO2	1	0	1	1	1	1	1	13
MIMAT0000703	hsa-miR-361-5p	ENSG00000097007	ABL1	protein_coding	chr9	133762633	133762639	133762612	133762640	+	14	0	AGO1,AGO1-4,AGO2	1	0	1	1	1	0	0	6
MIMAT0000705	hsa-miR-362-5p	ENSG00000097007	ABL1	protein_coding	chr9	133761758	133761763	133761758	133761763	+	1	0	AGO1-4	1	0	0	0	0	0	0	17
MIMAT0000723	hsa-miR-371a-3p	ENSG00000097007	ABL1	protein_coding	chr9	133762725	133762730	133762725	133762730	+	3	0	AGO1-4	1	0	0	0	0	0	0	4
MIMAT0000728	hsa-miR-375	ENSG00000097007	ABL1	protein_coding	chr9	133762108	133762113	133762108	133762113	+	6	0	AGO1-4,AGO2	1	0	0	0	0	0	0	10
MIMAT0000732	hsa-miR-378a-3p	ENSG00000097007	ABL1	protein_coding	chr9	133761220	133761226	133761220	133761226	+	4	0	AGO1-4,AGO2	1	0	0	0	0	0	0	15
MIMAT0000732	hsa-miR-378a-3p	ENSG00000097007	ABL1	protein_coding	chr9	133762961	133762966	133762961	133762966	+	10	0	AGO1-4,AGO2	1	0	0	0	0	0	0	15
MIMAT0000735	hsa-miR-380-3p	ENSG00000097007	ABL1	protein_coding	chr9	133763052	133763057	133763052	133763057	+	9	0	AGO1-4,AGO2	1	0	0	0	0	0	0	1
MIMAT0000756	hsa-miR-326	ENSG00000097007	ABL1	protein_coding	chr9	133761801	133761807	133761801	133761807	+	5	0	AGO1-4,AGO2	1	0	1	0	0	0	0	6
MIMAT0000756	hsa-miR-326	ENSG00000097007	ABL1	protein_coding	chr9	133762004	133762010	133762003	133762010	+	4	0	AGO1-4,AGO2	1	0	1	0	0	0	0	6
MIMAT0000759	hsa-miR-148b-3p	ENSG00000097007	ABL1	protein_coding	chr9	133761832	133761838	133761832	133761838	+	7	0	AGO1,AGO1-4,AGO2	1	0	0	0	0	0	0	15
MIMAT0000760	hsa-miR-331-3p	ENSG00000097007	ABL1	protein_coding	chr9	133761920	133761925	133761920	133761925	+	1	0	AGO1-4	1	0	0	0	0	0	0	9
MIMAT0000762	hsa-miR-324-3p	ENSG00000097007	ABL1	protein_coding	chr9	133761740	133761745	133761740	133761745	+	1	0	AGO2	1	0	0	0	0	0	0	7
MIMAT0000762	hsa-miR-324-3p	ENSG00000097007	ABL1	protein_coding	chr9	133762448	133762453	133762448	133762453	+	1	0	AGO1-4	1	0	0	0	0	0	0	7
MIMAT0000764	hsa-miR-339-5p	ENSG00000097007	ABL1	protein_coding	chr9	133761706	133761711	133761706	133761711	+	1	0	AGO2	1	0	0	0	0	0	0	16
MIMAT0000765	hsa-miR-335-5p	ENSG00000097007	ABL1	protein_coding	chr9	133761812	133761818	133761812	133761818	+	5	0	AGO1-4,AGO2	1	0	1	0	0	0	0	9
MIMAT0000765	hsa-miR-335-5p	ENSG00000097007	ABL1	protein_coding	chr9	133761821	133761826	133761821	133761826	+	6	0	AGO1,AGO1-4,AGO2	1	0	1	0	0	0	0	9
MIMAT0000765	hsa-miR-335-5p	ENSG00000097007	ABL1	protein_coding	chr9	133762255	133762260	133762255	133762260	+	1	0	AGO1	1	0	1	0	0	0	0	9
MIMAT0000765	hsa-miR-335-5p	ENSG00000097007	ABL1	protein_coding	chr9	133762855	133762860	133762855	133762860	+	5	0	AGO1-4,AGO2	1	0	1	0	0	0	0	9
MIMAT0000772	hsa-miR-345-5p	ENSG00000097007	ABL1	protein_coding	chr9	133761165	133761171	133761165	133761171	+	4	0	AGO1-4	1	0	0	0	0	0	0	7
MIMAT0001075	hsa-miR-384	ENSG00000097007	ABL1	protein_coding	chr9	133762334	133762339	133762334	133762339	+	2	0	AGO1,AGO2	1	0	0	0	0	0	0	0
MIMAT0001080	hsa-miR-196b-5p	ENSG00000097007	ABL1	protein_coding	chr9	133748292	133748320	133748292	133748320	+	4	0	AGO1-4,AGO2	0	0	0	1	0	0	0	4
MIMAT0001080	hsa-miR-196b-5p	ENSG00000097007	ABL1	protein_coding	chr9	133753807	133753835	133753807	133753835	+	3	0	AGO1-4,AGO2	0	0	0	1	0	0	0	4
MIMAT0001080	hsa-miR-196b-5p	ENSG00000097007	ABL1	protein_coding	chr9	133761231	133761237	133761210	133761238	+	10	1	AGO1,AGO1-4,AGO2,AGO3	1	0	1	1	1	0	1	4
MIMAT0001339	hsa-miR-422a	ENSG00000097007	ABL1	protein_coding	chr9	133761220	133761226	133761220	133761226	+	4	0	AGO1-4,AGO2	1	0	0	0	0	0	0	2
MIMAT0001339	hsa-miR-422a	ENSG00000097007	ABL1	protein_coding	chr9	133762961	133762966	133762961	133762966	+	10	0	AGO1-4,AGO2	1	0	0	0	0	0	0	2
MIMAT0001341	hsa-miR-424-5p	ENSG00000097007	ABL1	protein_coding	chr9	133761636	133761642	133761636	133761642	+	5	0	AGO1-4,AGO2	1	0	0	0	0	0	0	6
MIMAT0001412	hsa-miR-18b-5p	ENSG00000097007	ABL1	protein_coding	chr9	133761171	133761177	133761171	133761177	+	2	0	AGO1-4,AGO2	1	0	1	0	0	0	0	5
MIMAT0001412	hsa-miR-18b-5p	ENSG00000097007	ABL1	protein_coding	chr9	133761261	133761267	133761261	133761267	+	2	0	AGO2	1	0	1	0	0	0	0	5
MIMAT0001412	hsa-miR-18b-5p	ENSG00000097007	ABL1	protein_coding	chr9	133762544	133762549	133762544	133762549	+	2	0	AGO1-4	1	0	1	0	0	0	0	5
MIMAT0001413	hsa-miR-20b-5p	ENSG00000097007	ABL1	protein_coding	chr9	133762123	133762128	133762123	133762128	+	4	0	AGO1-4,AGO2	1	0	0	0	0	0	0	5
MIMAT0001532	hsa-miR-448	ENSG00000097007	ABL1	protein_coding	chr9	133762862	133762867	133762862	133762867	+	6	0	AGO1-4,AGO2	1	0	0	0	0	0	0	4
MIMAT0001536	hsa-miR-429	ENSG00000097007	ABL1	protein_coding	chr9	133763028	133763033	133763028	133763033	+	9	1	AGO1,AGO1-4,AGO2	1	0	0	0	0	0	0	11
MIMAT0001541	hsa-miR-449a	ENSG00000097007	ABL1	protein_coding	chr9	133761886	133761892	133761886	133761892	+	2	0	AGO1-4,AGO2	1	0	0	0	0	0	0	5
MIMAT0001541	hsa-miR-449a	ENSG00000097007	ABL1	protein_coding	chr9	133762784	133762789	133762784	133762789	+	4	0	AGO1-4,AGO2	1	0	0	0	0	0	0	5
MIMAT0001625	hsa-miR-431-5p	ENSG00000097007	ABL1	protein_coding	chr9	133762111	133762116	133762111	133762116	+	5	0	AGO1-4,AGO2	1	0	0	0	0	0	0	2
MIMAT0001629	hsa-miR-329-3p	ENSG00000097007	ABL1	protein_coding	chr9	133761514	133761519	133761514	133761519	+	8	0	AGO1-4,AGO2	1	0	0	0	0	0	0	2
MIMAT0002175	hsa-miR-485-5p	ENSG00000097007	ABL1	protein_coding	chr9	133762300	133762305	133762300	133762305	+	4	0	AGO1,AGO2	1	0	0	0	0	0	0	2
MIMAT0002175	hsa-miR-485-5p	ENSG00000097007	ABL1	protein_coding	chr9	133762578	133762584	133762578	133762584	+	5	0	AGO1-4,AGO2	1	0	0	0	0	0	0	2
MIMAT0002178	hsa-miR-487a-3p	ENSG00000097007	ABL1	protein_coding	chr9	133762984	133762989	133762984	133762989	+	8	0	AGO1-4,AGO2	1	0	0	0	0	0	0	1
MIMAT0002814	hsa-miR-432-5p	ENSG00000097007	ABL1	protein_coding	chr9	133710848	133710876	133710848	133710876	+	1	0	AGO1-4	0	0	0	1	0	0	0	2
MIMAT0002814	hsa-miR-432-5p	ENSG00000097007	ABL1	protein_coding	chr9	133729497	133729525	133729497	133729525	+	4	0	AGO1-4,AGO2	0	0	0	1	0	0	0	2
MIMAT0002814	hsa-miR-432-5p	ENSG00000097007	ABL1	protein_coding	chr9	133756008	133756036	133756008	133756036	+	2	0	AGO1-4	0	0	0	1	0	0	0	2
MIMAT0002814	hsa-miR-432-5p	ENSG00000097007	ABL1	protein_coding	chr9	133761483	133761489	133761462	133761490	+	7	1	AGO1-4,AGO2	1	1	0	1	0	0	0	2
MIMAT0002816	hsa-miR-494-3p	ENSG00000097007	ABL1	protein_coding	chr9	133761569	133761575	133761548	133761576	+	8	0	AGO1-4,AGO2	1	0	0	1	1	0	0	1
MIMAT0002816	hsa-miR-494-3p	ENSG00000097007	ABL1	protein_coding	chr9	133762974	133762979	133762952	133762980	+	11	0	AGO1-4,AGO2	1	0	0	1	0	0	0	1
MIMAT0002817	hsa-miR-495-3p	ENSG00000097007	ABL1	protein_coding	chr9	133762818	133762823	133762818	133762823	+	3	0	AGO1-4,AGO2	1	0	0	0	0	0	0	2
MIMAT0002819	hsa-miR-193b-3p	ENSG00000097007	ABL1	protein_coding	chr9	133762232	133762238	133762232	133762238	+	3	0	AGO1,AGO1-4,AGO2	1	0	0	0	0	0	0	10
MIMAT0002820	hsa-miR-497-5p	ENSG00000097007	ABL1	protein_coding	chr9	133761636	133761642	133761636	133761642	+	5	0	AGO1-4,AGO2	1	0	0	0	0	0	0	1
MIMAT0002824	hsa-miR-498	ENSG00000097007	ABL1	protein_coding	chr9	133762137	133762142	133762137	133762142	+	4	0	AGO1-4,AGO2	1	0	0	0	0	0	0	4
MIMAT0002824	hsa-miR-498	ENSG00000097007	ABL1	protein_coding	chr9	133762257	133762262	133762257	133762262	+	1	0	AGO1	1	0	0	0	0	0	0	4
MIMAT0002824	hsa-miR-498	ENSG00000097007	ABL1	protein_coding	chr9	133762747	133762752	133762747	133762752	+	4	0	AGO1-4,AGO2	1	0	0	0	0	0	0	4
MIMAT0002833	hsa-miR-520a-5p	ENSG00000097007	ABL1	protein_coding	chr9	133761439	133761445	133761418	133761446	+	3	0	AGO1-4,AGO2	1	1	1	1	0	0	0	3
MIMAT0002833	hsa-miR-520a-5p	ENSG00000097007	ABL1	protein_coding	chr9	133762652	133762657	133762630	133762658	+	13	7	AGO1,AGO1-4,AGO2	1	0	1	1	0	1	0	3
MIMAT0002835	hsa-miR-526b-5p	ENSG00000097007	ABL1	protein_coding	chr9	133761574	133761579	133761574	133761579	+	8	0	AGO1-4,AGO2	1	0	0	0	0	0	0	5
MIMAT0002838	hsa-miR-525-5p	ENSG00000097007	ABL1	protein_coding	chr9	133761439	133761445	133761418	133761446	+	3	0	AGO1-4,AGO2	1	0	1	1	0	0	0	4
MIMAT0002838	hsa-miR-525-5p	ENSG00000097007	ABL1	protein_coding	chr9	133762651	133762657	133762630	133762658	+	13	7	AGO1,AGO1-4,AGO2	1	0	1	1	0	1	0	4
MIMAT0002853	hsa-miR-519d-3p	ENSG00000097007	ABL1	protein_coding	chr9	133762123	133762128	133762123	133762128	+	4	0	AGO1-4,AGO2	1	0	0	0	0	0	0	4
MIMAT0002870	hsa-miR-499a-5p	ENSG00000097007	ABL1	protein_coding	chr9	133762273	133762278	133762273	133762278	+	1	0	AGO2	1	0	0	0	0	0	0	2
MIMAT0002874	hsa-miR-503-5p	ENSG00000097007	ABL1	protein_coding	chr9	133761635	133761642	133761635	133761642	+	5	0	AGO1-4,AGO2	1	0	0	0	0	0	0	7
MIMAT0002877	hsa-miR-513a-5p	ENSG00000097007	ABL1	protein_coding	chr9	133762438	133762443	133762438	133762443	+	1	0	AGO1-4	1	0	0	0	0	0	0	3
MIMAT0002877	hsa-miR-513a-5p	ENSG00000097007	ABL1	protein_coding	chr9	133762705	133762710	133762705	133762710	+	4	0	AGO1-4,AGO2	1	0	0	0	0	0	0	3
MIMAT0002882	hsa-miR-510-5p	ENSG00000097007	ABL1	protein_coding	chr9	133762128	133762135	133762128	133762135	+	4	0	AGO1-4,AGO2	1	0	0	0	0	0	0	0
MIMAT0002888	hsa-miR-532-5p	ENSG00000097007	ABL1	protein_coding	chr9	133761764	133761771	133761764	133761771	+	1	0	AGO1-4	1	0	0	0	0	0	0	8
MIMAT0003150	hsa-miR-455-5p	ENSG00000097007	ABL1	protein_coding	chr9	133761115	133761120	133761115	133761120	+	7	0	AGO1-4,AGO2	1	0	0	0	0	0	0	6
MIMAT0003150	hsa-miR-455-5p	ENSG00000097007	ABL1	protein_coding	chr9	133762679	133762684	133762679	133762684	+	4	0	AGO1-4,AGO2	1	0	0	0	0	0	0	6
MIMAT0003161	hsa-miR-493-3p	ENSG00000097007	ABL1	protein_coding	chr9	133761263	133761268	133761263	133761268	+	2	0	AGO2	1	0	0	0	0	0	0	1
MIMAT0003161	hsa-miR-493-3p	ENSG00000097007	ABL1	protein_coding	chr9	133762545	133762550	133762545	133762550	+	2	0	AGO1-4	1	0	0	0	0	0	0	1
MIMAT0003220	hsa-miR-556-5p	ENSG00000097007	ABL1	protein_coding	chr9	133762604	133762609	133762604	133762609	+	15	0	AGO1,AGO1-4,AGO2	1	0	0	0	0	0	0	6
MIMAT0003242	hsa-miR-577	ENSG00000097007	ABL1	protein_coding	chr9	133761298	133761305	133761298	133761305	+	2	0	AGO1-4,AGO2	1	0	0	0	0	0	0	9
MIMAT0003255	hsa-miR-588	ENSG00000097007	ABL1	protein_coding	chr9	133729567	133729595	133729567	133729595	+	8	0	AGO1-4,AGO2	0	0	0	1	0	0	0	2
MIMAT0003255	hsa-miR-588	ENSG00000097007	ABL1	protein_coding	chr9	133730230	133730258	133730230	133730258	+	1	0	AGO2	0	0	0	1	0	0	0	2
MIMAT0003255	hsa-miR-588	ENSG00000097007	ABL1	protein_coding	chr9	133762231	133762236	133762209	133762237	+	4	0	AGO1,AGO1-4,AGO2	1	0	0	1	0	0	0	2
MIMAT0003289	hsa-miR-620	ENSG00000097007	ABL1	protein_coding	chr9	133761386	133761391	133761386	133761391	+	1	0	AGO1-4	1	0	0	0	0	0	0	0
MIMAT0003289	hsa-miR-620	ENSG00000097007	ABL1	protein_coding	chr9	133761482	133761487	133761482	133761487	+	7	0	AGO1-4,AGO2	1	0	0	0	0	0	0	0
MIMAT0003289	hsa-miR-620	ENSG00000097007	ABL1	protein_coding	chr9	133762790	133762797	133762790	133762797	+	4	0	AGO1-4,AGO2	1	0	0	0	0	0	0	0
MIMAT0003294	hsa-miR-625-5p	ENSG00000097007	ABL1	protein_coding	chr9	133761454	133761459	133761454	133761459	+	2	0	AGO1-4,AGO2	1	0	1	0	0	0	0	10
MIMAT0003294	hsa-miR-625-5p	ENSG00000097007	ABL1	protein_coding	chr9	133761901	133761906	133761901	133761906	+	2	0	AGO1-4,AGO2	1	0	1	0	0	0	0	10
MIMAT0003294	hsa-miR-625-5p	ENSG00000097007	ABL1	protein_coding	chr9	133762777	133762782	133762777	133762782	+	4	0	AGO1-4,AGO2	1	0	1	0	0	0	0	10
MIMAT0003294	hsa-miR-625-5p	ENSG00000097007	ABL1	protein_coding	chr9	133762942	133762947	133762942	133762947	+	10	0	AGO1-4,AGO2	1	0	1	0	0	0	0	10
MIMAT0003311	hsa-miR-641	ENSG00000097007	ABL1	protein_coding	chr9	133761419	133761424	133761419	133761424	+	1	0	AGO1-4	1	0	0	0	0	0	0	2
MIMAT0003312	hsa-miR-642a-5p	ENSG00000097007	ABL1	protein_coding	chr9	133762719	133762724	133762719	133762724	+	3	0	AGO1-4	1	0	0	0	0	0	0	10
MIMAT0003320	hsa-miR-650	ENSG00000097007	ABL1	protein_coding	chr9	133761466	133761471	133761457	133761475	+	7	0	AGO1-4,AGO2	1	1	0	0	0	0	0	0
MIMAT0003322	hsa-miR-652-3p	ENSG00000097007	ABL1	protein_coding	chr9	133761662	133761667	133761662	133761667	+	3	1	AGO1-4	1	0	0	0	0	0	0	12
MIMAT0003326	hsa-miR-663a	ENSG00000097007	ABL1	protein_coding	chr9	133761347	133761352	133761347	133761352	+	4	0	AGO1,AGO1-4	1	0	0	0	0	0	0	0
MIMAT0003327	hsa-miR-449b-5p	ENSG00000097007	ABL1	protein_coding	chr9	133761886	133761892	133761886	133761892	+	2	0	AGO1-4,AGO2	1	0	0	0	0	0	0	4
MIMAT0003327	hsa-miR-449b-5p	ENSG00000097007	ABL1	protein_coding	chr9	133762784	133762789	133762784	133762789	+	4	0	AGO1-4,AGO2	1	0	0	0	0	0	0	4
MIMAT0003329	hsa-miR-411-5p	ENSG00000097007	ABL1	protein_coding	chr9	133761228	133761233	133761228	133761233	+	10	1	AGO1,AGO1-4,AGO2,AGO3	1	0	0	0	0	0	0	1
MIMAT0003330	hsa-miR-654-5p	ENSG00000097007	ABL1	protein_coding	chr9	133761362	133761367	133761362	133761367	+	3	0	AGO1-4	1	0	1	0	0	0	0	2
MIMAT0003330	hsa-miR-654-5p	ENSG00000097007	ABL1	protein_coding	chr9	133762550	133762555	133762550	133762555	+	2	0	AGO1-4	1	0	1	0	0	0	0	2
MIMAT0003330	hsa-miR-654-5p	ENSG00000097007	ABL1	protein_coding	chr9	133762766	133762772	133762766	133762772	+	4	0	AGO1-4,AGO2	1	0	1	0	0	0	0	2
MIMAT0003389	hsa-miR-542-3p	ENSG00000097007	ABL1	protein_coding	chr9	133761882	133761888	133761882	133761888	+	2	0	AGO1-4,AGO2	1	0	0	0	0	0	0	3
MIMAT0003880	hsa-miR-671-5p	ENSG00000097007	ABL1	protein_coding	chr9	133589522	133589546	133589522	133589546	+	5	0	AGO1-4,AGO2	0	1	0	0	0	0	0	10
MIMAT0003881	hsa-miR-668-3p	ENSG00000097007	ABL1	protein_coding	chr9	133761028	133761056	133761028	133761056	+	7	0	AGO1,AGO1-4,AGO2	0	0	0	1	0	0	0	1
MIMAT0003881	hsa-miR-668-3p	ENSG00000097007	ABL1	protein_coding	chr9	133762291	133762297	133762270	133762298	+	3	0	AGO1,AGO2	1	0	0	1	0	0	0	1
MIMAT0003885	hsa-miR-454-3p	ENSG00000097007	ABL1	protein_coding	chr9	133761533	133761538	133761533	133761538	+	7	0	AGO1-4,AGO2	1	0	0	0	0	0	0	8
MIMAT0003885	hsa-miR-454-3p	ENSG00000097007	ABL1	protein_coding	chr9	133761656	133761661	133761656	133761661	+	3	0	AGO1-4	1	0	0	0	0	0	0	8
MIMAT0003885	hsa-miR-454-3p	ENSG00000097007	ABL1	protein_coding	chr9	133761832	133761837	133761832	133761837	+	7	0	AGO1,AGO1-4,AGO2	1	0	0	0	0	0	0	8
MIMAT0003885	hsa-miR-454-3p	ENSG00000097007	ABL1	protein_coding	chr9	133762251	133762256	133762251	133762256	+	2	0	AGO1,AGO1-4	1	0	0	0	0	0	0	8
MIMAT0003886	hsa-miR-769-5p	ENSG00000097007	ABL1	protein_coding	chr9	133762460	133762467	133762460	133762467	+	2	0	AGO1-4,AGO2	1	0	0	0	0	0	0	6
MIMAT0003948	hsa-miR-770-5p	ENSG00000097007	ABL1	protein_coding	chr9	133762801	133762808	133762801	133762808	+	4	0	AGO1-4,AGO2	1	0	0	0	0	0	0	1
MIMAT0004597	hsa-miR-140-3p	ENSG00000097007	ABL1	protein_coding	chr9	133762932	133762938	133762911	133762939	+	10	2	AGO1-4,AGO2	1	0	1	1	0	0	0	6
MIMAT0004597	hsa-miR-140-3p	ENSG00000097007	ABL1	protein_coding	chr9	133762993	133762999	133762972	133763000	+	11	0	AGO1-4,AGO2	1	0	1	1	0	0	0	6
MIMAT0004683	hsa-miR-362-3p	ENSG00000097007	ABL1	protein_coding	chr9	133761514	133761519	133761514	133761519	+	8	0	AGO1-4,AGO2	1	0	0	0	0	0	0	8
MIMAT0004692	hsa-miR-340-5p	ENSG00000097007	ABL1	protein_coding	chr9	133762871	133762876	133762871	133762876	+	7	0	AGO1-4,AGO2	1	0	0	0	0	0	0	6
MIMAT0004693	hsa-miR-330-5p	ENSG00000097007	ABL1	protein_coding	chr9	133761801	133761807	133761788	133761808	+	5	0	AGO1-4,AGO2	1	1	1	0	0	0	0	13
MIMAT0004693	hsa-miR-330-5p	ENSG00000097007	ABL1	protein_coding	chr9	133762004	133762010	133762003	133762010	+	4	0	AGO1-4,AGO2	1	0	1	0	0	0	0	13
MIMAT0004748	hsa-miR-423-5p	ENSG00000097007	ABL1	protein_coding	chr9	133759501	133759521	133759501	133759521	+	3	0	AGO1,AGO2	0	1	0	0	0	0	0	6
MIMAT0004748	hsa-miR-423-5p	ENSG00000097007	ABL1	protein_coding	chr9	133761446	133761452	133761446	133761452	+	2	0	AGO1-4,AGO2	1	0	1	0	0	0	0	6
MIMAT0004748	hsa-miR-423-5p	ENSG00000097007	ABL1	protein_coding	chr9	133762920	133762925	133762920	133762925	+	9	0	AGO1-4,AGO2	1	0	1	0	0	0	0	6
MIMAT0004748	hsa-miR-423-5p	ENSG00000097007	ABL1	protein_coding	chr9	133762944	133762949	133762944	133762949	+	10	0	AGO1-4,AGO2	1	0	1	0	0	0	0	6
MIMAT0004761	hsa-miR-483-5p	ENSG00000097007	ABL1	protein_coding	chr9	133761281	133761286	133761281	133761286	+	2	0	AGO2	1	0	0	0	0	0	0	2
MIMAT0004763	hsa-miR-488-3p	ENSG00000097007	ABL1	protein_coding	chr9	133762019	133762025	133762019	133762025	+	4	0	AGO1-4,AGO2	1	0	0	0	0	0	0	2
MIMAT0004774	hsa-miR-501-3p	ENSG00000097007	ABL1	protein_coding	chr9	133762899	133762904	133762899	133762904	+	9	0	AGO1-4,AGO2	1	0	0	0	0	0	0	12
MIMAT0004774	hsa-miR-501-3p	ENSG00000097007	ABL1	protein_coding	chr9	133762966	133762971	133762966	133762971	+	10	0	AGO1-4,AGO2	1	0	0	0	0	0	0	12
MIMAT0004775	hsa-miR-502-3p	ENSG00000097007	ABL1	protein_coding	chr9	133762899	133762904	133762899	133762904	+	9	0	AGO1-4,AGO2	1	0	0	0	0	0	0	11
MIMAT0004775	hsa-miR-502-3p	ENSG00000097007	ABL1	protein_coding	chr9	133762966	133762971	133762966	133762971	+	10	0	AGO1-4,AGO2	1	0	0	0	0	0	0	11
MIMAT0004780	hsa-miR-532-3p	ENSG00000097007	ABL1	protein_coding	chr9	133761746	133761752	133761746	133761752	+	2	0	AGO1-4,AGO2	1	0	1	0	0	0	0	10
MIMAT0004780	hsa-miR-532-3p	ENSG00000097007	ABL1	protein_coding	chr9	133762215	133762221	133762215	133762221	+	4	0	AGO1,AGO1-4,AGO2	1	0	1	0	0	0	0	10
MIMAT0004784	hsa-miR-455-3p	ENSG00000097007	ABL1	protein_coding	chr9	133761323	133761329	133761323	133761329	+	5	0	AGO1,AGO1-4,AGO2	1	0	1	0	0	0	1	7
MIMAT0004784	hsa-miR-455-3p	ENSG00000097007	ABL1	protein_coding	chr9	133761414	133761420	133761414	133761420	+	1	0	AGO1-4	1	0	1	0	0	0	0	7
MIMAT0004807	hsa-miR-624-3p	ENSG00000097007	ABL1	protein_coding	chr9	133761510	133761515	133761510	133761515	+	8	0	AGO1-4,AGO2	1	0	0	0	0	0	0	1
MIMAT0004809	hsa-miR-628-5p	ENSG00000097007	ABL1	protein_coding	chr9	133761167	133761173	133761167	133761173	+	4	0	AGO1-4	1	0	0	0	0	0	0	7
MIMAT0004814	hsa-miR-654-3p	ENSG00000097007	ABL1	protein_coding	chr9	133761565	133761570	133761565	133761570	+	7	0	AGO1-4	1	0	0	0	0	0	0	1
MIMAT0004911	hsa-miR-874-3p	ENSG00000097007	ABL1	protein_coding	chr9	133761594	133761599	133761594	133761599	+	5	0	AGO1-4,AGO2	1	0	0	0	0	0	0	7
MIMAT0004916	hsa-miR-888-5p	ENSG00000097007	ABL1	protein_coding	chr9	133761858	133761863	133761858	133761863	+	2	0	AGO1-4	1	0	0	0	0	0	0	3
MIMAT0004920	hsa-miR-541-3p	ENSG00000097007	ABL1	protein_coding	chr9	133761362	133761367	133761362	133761367	+	3	0	AGO1-4	1	0	1	0	0	0	0	1
MIMAT0004920	hsa-miR-541-3p	ENSG00000097007	ABL1	protein_coding	chr9	133762550	133762555	133762550	133762555	+	2	0	AGO1-4	1	0	1	0	0	0	0	1
MIMAT0004920	hsa-miR-541-3p	ENSG00000097007	ABL1	protein_coding	chr9	133762766	133762772	133762766	133762772	+	4	0	AGO1-4,AGO2	1	0	1	0	0	0	0	1
MIMAT0004928	hsa-miR-147b	ENSG00000097007	ABL1	protein_coding	chr9	133762208	133762213	133762208	133762213	+	4	0	AGO1,AGO1-4,AGO2	1	0	0	0	0	0	0	11
MIMAT0004928	hsa-miR-147b	ENSG00000097007	ABL1	protein_coding	chr9	133762584	133762589	133762584	133762589	+	5	0	AGO1-4,AGO2	1	0	0	0	0	0	0	11
MIMAT0004945	hsa-miR-744-5p	ENSG00000097007	ABL1	protein_coding	chr9	133761274	133761279	133761274	133761279	+	2	0	AGO2	1	0	1	0	0	0	0	6
MIMAT0004945	hsa-miR-744-5p	ENSG00000097007	ABL1	protein_coding	chr9	133761354	133761360	133761353	133761360	+	3	0	AGO1-4	1	0	1	0	0	0	0	6
MIMAT0004949	hsa-miR-877-5p	ENSG00000097007	ABL1	protein_coding	chr9	133762065	133762072	133762065	133762072	+	7	0	AGO1-4,AGO2	1	0	0	0	0	0	0	10
MIMAT0004952	hsa-miR-665	ENSG00000097007	ABL1	protein_coding	chr9	133761736	133761741	133761736	133761741	+	1	0	AGO2	1	0	1	0	0	0	0	1
MIMAT0004952	hsa-miR-665	ENSG00000097007	ABL1	protein_coding	chr9	133761843	133761848	133761843	133761848	+	3	0	AGO1-4,AGO2	1	0	1	0	0	0	0	1
MIMAT0004952	hsa-miR-665	ENSG00000097007	ABL1	protein_coding	chr9	133762238	133762243	133762238	133762243	+	3	0	AGO1,AGO1-4,AGO2	1	0	1	0	0	0	0	1
MIMAT0004952	hsa-miR-665	ENSG00000097007	ABL1	protein_coding	chr9	133762244	133762249	133762244	133762249	+	2	0	AGO1,AGO1-4	1	0	1	0	0	0	0	1
MIMAT0004952	hsa-miR-665	ENSG00000097007	ABL1	protein_coding	chr9	133762465	133762471	133762465	133762471	+	2	0	AGO1-4,AGO2	1	0	1	0	0	0	0	1
MIMAT0004953	hsa-miR-873-5p	ENSG00000097007	ABL1	protein_coding	chr9	133761310	133761317	133761310	133761317	+	2	0	AGO1-4,AGO2	1	0	0	0	0	0	0	1
MIMAT0004957	hsa-miR-760	ENSG00000097007	ABL1	protein_coding	chr9	133761802	133761809	133761791	133761810	+	5	0	AGO1-4,AGO2	1	1	0	0	0	0	0	5
MIMAT0004958	hsa-miR-301b-3p	ENSG00000097007	ABL1	protein_coding	chr9	133761533	133761538	133761533	133761538	+	7	0	AGO1-4,AGO2	1	0	0	0	0	0	0	8
MIMAT0004958	hsa-miR-301b-3p	ENSG00000097007	ABL1	protein_coding	chr9	133761656	133761661	133761656	133761661	+	3	0	AGO1-4	1	0	0	0	0	0	0	8
MIMAT0004958	hsa-miR-301b-3p	ENSG00000097007	ABL1	protein_coding	chr9	133761832	133761837	133761832	133761837	+	7	0	AGO1,AGO1-4,AGO2	1	0	0	0	0	0	0	8
MIMAT0004958	hsa-miR-301b-3p	ENSG00000097007	ABL1	protein_coding	chr9	133762251	133762256	133762251	133762256	+	2	0	AGO1,AGO1-4	1	0	0	0	0	0	0	8
MIMAT0004960	hsa-miR-208b-3p	ENSG00000097007	ABL1	protein_coding	chr9	133762273	133762278	133762273	133762278	+	1	0	AGO2	1	0	0	0	0	0	0	0
MIMAT0004985	hsa-miR-942-5p	ENSG00000097007	ABL1	protein_coding	chr9	133762537	133762542	133762537	133762542	+	2	0	AGO1-4	1	0	0	0	0	0	0	13
MIMAT0005788	hsa-miR-513b-5p	ENSG00000097007	ABL1	protein_coding	chr9	133761823	133761829	133761823	133761829	+	6	0	AGO1,AGO1-4,AGO2	1	0	0	0	0	0	0	2
MIMAT0005792	hsa-miR-320b	ENSG00000097007	ABL1	protein_coding	chr9	133762594	133762601	133762594	133762601	+	6	0	AGO1-4,AGO2	1	0	0	0	0	0	0	5
MIMAT0005793	hsa-miR-320c	ENSG00000097007	ABL1	protein_coding	chr9	133762594	133762601	133762594	133762601	+	6	0	AGO1-4,AGO2	1	0	0	0	0	0	0	1
MIMAT0005794	hsa-miR-1296-5p	ENSG00000097007	ABL1	protein_coding	chr9	133762590	133762596	133762590	133762596	+	6	0	AGO1-4,AGO2	1	0	1	0	0	0	0	4
MIMAT0005796	hsa-miR-1271-5p	ENSG00000097007	ABL1	protein_coding	chr9	133761960	133761967	133761948	133761968	+	3	0	AGO1-4	1	0	0	0	1	0	0	2
MIMAT0005797	hsa-miR-1301-3p	ENSG00000097007	ABL1	protein_coding	chr9	133762249	133762254	133762249	133762254	+	2	0	AGO1,AGO1-4	1	0	0	0	0	0	0	11
MIMAT0005877	hsa-miR-1286	ENSG00000097007	ABL1	protein_coding	chr9	133761313	133761318	133761313	133761318	+	3	0	AGO1-4,AGO2	1	0	0	0	0	0	0	1
MIMAT0005877	hsa-miR-1286	ENSG00000097007	ABL1	protein_coding	chr9	133762908	133762914	133762908	133762914	+	9	0	AGO1-4,AGO2	1	0	0	0	0	0	0	1
MIMAT0005878	hsa-miR-1287-5p	ENSG00000097007	ABL1	protein_coding	chr9	133761222	133761227	133761222	133761227	+	9	0	AGO1,AGO1-4,AGO2,AGO3	1	0	0	0	0	0	0	2
MIMAT0005923	hsa-miR-1269a	ENSG00000097007	ABL1	protein_coding	chr9	133761220	133761225	133761220	133761225	+	4	0	AGO1-4,AGO2	1	0	0	0	0	0	0	5
MIMAT0005924	hsa-miR-1270	ENSG00000097007	ABL1	protein_coding	chr9	133761386	133761391	133761386	133761391	+	1	0	AGO1-4	1	0	0	0	0	0	0	4
MIMAT0005924	hsa-miR-1270	ENSG00000097007	ABL1	protein_coding	chr9	133761482	133761487	133761466	133761488	+	7	1	AGO1-4,AGO2	1	1	0	0	0	0	0	4
MIMAT0005924	hsa-miR-1270	ENSG00000097007	ABL1	protein_coding	chr9	133762790	133762797	133762790	133762797	+	4	0	AGO1-4,AGO2	1	0	0	0	0	0	0	4
MIMAT0005930	hsa-miR-1276	ENSG00000097007	ABL1	protein_coding	chr9	133762688	133762693	133762688	133762693	+	4	0	AGO1-4,AGO2	1	0	0	0	0	0	0	1
MIMAT0005930	hsa-miR-1276	ENSG00000097007	ABL1	protein_coding	chr9	133762880	133762886	133762880	133762886	+	7	0	AGO1-4,AGO2	1	0	0	0	0	0	0	1
MIMAT0005933	hsa-miR-1277-3p	ENSG00000097007	ABL1	protein_coding	chr9	133761236	133761241	133761236	133761241	+	10	0	AGO1,AGO1-4,AGO2,AGO3	1	0	0	0	0	0	0	9
MIMAT0005944	hsa-miR-1252-5p	ENSG00000097007	ABL1	protein_coding	chr9	133761469	133761474	133761469	133761474	+	6	0	AGO1-4,AGO2	1	0	0	0	0	0	0	3
MIMAT0005952	hsa-miR-1321	ENSG00000097007	ABL1	protein_coding	chr9	133761537	133761542	133761537	133761542	+	7	0	AGO1-4,AGO2	1	0	0	0	0	0	0	1
MIMAT0005955	hsa-miR-1197	ENSG00000097007	ABL1	protein_coding	chr9	133761288	133761293	133761288	133761293	+	2	0	AGO1-4,AGO2	1	0	1	0	0	0	0	1
MIMAT0005955	hsa-miR-1197	ENSG00000097007	ABL1	protein_coding	chr9	133761778	133761783	133761778	133761783	+	2	0	AGO1-4,AGO2	1	0	1	0	0	0	0	1
MIMAT0005955	hsa-miR-1197	ENSG00000097007	ABL1	protein_coding	chr9	133763018	133763023	133763018	133763023	+	8	0	AGO1-4,AGO2	1	0	1	0	0	0	0	1
MIMAT0006764	hsa-miR-320d	ENSG00000097007	ABL1	protein_coding	chr9	133762594	133762601	133762594	133762601	+	6	0	AGO1-4,AGO2	1	0	0	0	0	0	0	2
MIMAT0007890	hsa-miR-1914-3p	ENSG00000097007	ABL1	protein_coding	chr9	133761447	133761452	133761447	133761452	+	2	0	AGO1-4,AGO2	0	0	1	0	0	0	0	0
MIMAT0007890	hsa-miR-1914-3p	ENSG00000097007	ABL1	protein_coding	chr9	133762054	133762059	133762054	133762059	+	6	0	AGO1-4,AGO2	0	0	1	0	0	0	0	0
MIMAT0007890	hsa-miR-1914-3p	ENSG00000097007	ABL1	protein_coding	chr9	133762920	133762925	133762920	133762925	+	9	0	AGO1-4,AGO2	0	0	1	0	0	0	0	0
MIMAT0007890	hsa-miR-1914-3p	ENSG00000097007	ABL1	protein_coding	chr9	133762944	133762949	133762944	133762949	+	10	0	AGO1-4,AGO2	0	0	1	0	0	0	0	0
MIMAT0011156	hsa-miR-2114-5p	ENSG00000097007	ABL1	protein_coding	chr9	133761155	133761161	133761155	133761161	+	5	0	AGO1-4	0	0	1	0	0	0	0	2
MIMAT0014990	hsa-miR-3127-5p	ENSG00000097007	ABL1	protein_coding	chr9	133762037	133762043	133762037	133762043	+	5	0	AGO1-4,AGO2	0	0	1	0	0	0	0	9
MIMAT0014990	hsa-miR-3127-5p	ENSG00000097007	ABL1	protein_coding	chr9	133762172	133762178	133762172	133762178	+	3	0	AGO1-4,AGO2	0	0	1	0	0	0	0	9
MIMAT0014990	hsa-miR-3127-5p	ENSG00000097007	ABL1	protein_coding	chr9	133762355	133762360	133762355	133762360	+	2	0	AGO1,AGO2	0	0	1	0	0	0	0	9
MIMAT0014990	hsa-miR-3127-5p	ENSG00000097007	ABL1	protein_coding	chr9	133762518	133762523	133762518	133762523	+	1	0	AGO1-4	0	0	1	0	0	0	0	9
MIMAT0014999	hsa-miR-378b	ENSG00000097007	ABL1	protein_coding	chr9	133761220	133761226	133761220	133761226	+	4	0	AGO1-4,AGO2	0	0	1	0	0	0	0	3
MIMAT0014999	hsa-miR-378b	ENSG00000097007	ABL1	protein_coding	chr9	133762961	133762966	133762961	133762966	+	10	0	AGO1-4,AGO2	0	0	1	0	0	0	0	3
MIMAT0015023	hsa-miR-3150a-3p	ENSG00000097007	ABL1	protein_coding	chr9	133761786	133761805	133761786	133761805	+	5	0	AGO1-4,AGO2	0	1	0	0	0	0	0	1
MIMAT0015037	hsa-miR-3163	ENSG00000097007	ABL1	protein_coding	chr9	133761276	133761304	133761276	133761304	+	3	0	AGO1-4,AGO2	0	0	0	1	0	0	0	0
MIMAT0015037	hsa-miR-3163	ENSG00000097007	ABL1	protein_coding	chr9	133762848	133762876	133762848	133762876	+	8	0	AGO1,AGO1-4,AGO2	0	0	0	1	0	0	0	0
MIMAT0015064	hsa-miR-3184-5p	ENSG00000097007	ABL1	protein_coding	chr9	133761446	133761452	133761432	133761453	+	3	0	AGO1-4,AGO2	0	1	1	0	0	0	0	0
MIMAT0015064	hsa-miR-3184-5p	ENSG00000097007	ABL1	protein_coding	chr9	133762920	133762925	133762920	133762925	+	9	0	AGO1-4,AGO2	0	0	1	0	0	0	0	0
MIMAT0015064	hsa-miR-3184-5p	ENSG00000097007	ABL1	protein_coding	chr9	133762944	133762949	133762944	133762949	+	10	0	AGO1-4,AGO2	0	0	1	0	0	0	0	0
MIMAT0016847	hsa-miR-378c	ENSG00000097007	ABL1	protein_coding	chr9	133761220	133761226	133761220	133761226	+	4	0	AGO1-4,AGO2	0	0	1	0	0	0	0	13
MIMAT0016847	hsa-miR-378c	ENSG00000097007	ABL1	protein_coding	chr9	133762961	133762966	133762961	133762966	+	10	0	AGO1-4,AGO2	0	0	1	0	0	0	0	13
MIMAT0018192	hsa-miR-3918	ENSG00000097007	ABL1	protein_coding	chr9	133761210	133761216	133761210	133761216	+	4	0	AGO1-4,AGO2	0	0	1	0	0	0	0	2
MIMAT0018192	hsa-miR-3918	ENSG00000097007	ABL1	protein_coding	chr9	133762037	133762042	133762037	133762042	+	5	0	AGO1-4,AGO2	0	0	1	0	0	0	0	2
MIMAT0018192	hsa-miR-3918	ENSG00000097007	ABL1	protein_coding	chr9	133762153	133762158	133762153	133762158	+	3	0	AGO1-4,AGO2	0	0	1	0	0	0	0	2
MIMAT0018192	hsa-miR-3918	ENSG00000097007	ABL1	protein_coding	chr9	133762172	133762177	133762172	133762177	+	3	0	AGO1-4,AGO2	0	0	1	0	0	0	0	2
MIMAT0018192	hsa-miR-3918	ENSG00000097007	ABL1	protein_coding	chr9	133762913	133762918	133762913	133762918	+	9	2	AGO1-4,AGO2	0	0	1	0	0	0	0	2
MIMAT0018194	hsa-miR-3150b-3p	ENSG00000097007	ABL1	protein_coding	chr9	133761436	133761456	133761436	133761456	+	3	0	AGO1-4,AGO2	0	1	0	0	0	0	0	8
MIMAT0018937	hsa-miR-378g	ENSG00000097007	ABL1	protein_coding	chr9	133761179	133761184	133761179	133761184	+	2	0	AGO1-4,AGO2	0	0	1	0	0	0	0	1
MIMAT0018937	hsa-miR-378g	ENSG00000097007	ABL1	protein_coding	chr9	133761806	133761812	133761806	133761812	+	5	0	AGO1-4,AGO2	0	0	1	0	0	0	0	1
MIMAT0018937	hsa-miR-378g	ENSG00000097007	ABL1	protein_coding	chr9	133761983	133761988	133761983	133761988	+	3	0	AGO1-4,AGO2	0	0	1	0	0	0	0	1
MIMAT0018937	hsa-miR-378g	ENSG00000097007	ABL1	protein_coding	chr9	133762003	133762008	133762003	133762008	+	4	0	AGO1-4,AGO2	0	0	1	0	0	0	0	1
MIMAT0018937	hsa-miR-378g	ENSG00000097007	ABL1	protein_coding	chr9	133762422	133762428	133762422	133762428	+	1	0	AGO1-4	0	0	1	0	0	0	0	1
MIMAT0018952	hsa-miR-4436a	ENSG00000097007	ABL1	protein_coding	chr9	133761735	133761740	133761735	133761740	+	1	0	AGO2	0	0	1	0	0	0	0	0
MIMAT0018952	hsa-miR-4436a	ENSG00000097007	ABL1	protein_coding	chr9	133762237	133762242	133762237	133762242	+	3	0	AGO1,AGO1-4,AGO2	0	0	1	0	0	0	0	0
MIMAT0018952	hsa-miR-4436a	ENSG00000097007	ABL1	protein_coding	chr9	133762243	133762248	133762243	133762248	+	2	0	AGO1,AGO1-4	0	0	1	0	0	0	0	0
MIMAT0018952	hsa-miR-4436a	ENSG00000097007	ABL1	protein_coding	chr9	133762908	133762913	133762908	133762913	+	9	0	AGO1-4,AGO2	0	0	1	0	0	0	0	0
MIMAT0019064	hsa-miR-4525	ENSG00000097007	ABL1	protein_coding	chr9	133761454	133761459	133761454	133761459	+	2	0	AGO1-4,AGO2	0	0	1	0	0	0	0	4
MIMAT0019064	hsa-miR-4525	ENSG00000097007	ABL1	protein_coding	chr9	133762058	133762063	133762058	133762063	+	6	0	AGO1-4,AGO2	0	0	1	0	0	0	0	4
MIMAT0019064	hsa-miR-4525	ENSG00000097007	ABL1	protein_coding	chr9	133762777	133762782	133762777	133762782	+	4	0	AGO1-4,AGO2	0	0	1	0	0	0	0	4
MIMAT0019064	hsa-miR-4525	ENSG00000097007	ABL1	protein_coding	chr9	133762942	133762947	133762942	133762947	+	10	0	AGO1-4,AGO2	0	0	1	0	0	0	0	4
MIMAT0019218	hsa-miR-3194-3p	ENSG00000097007	ABL1	protein_coding	chr9	133761199	133761205	133761199	133761205	+	2	0	AGO1-4,AGO2	0	0	1	0	0	0	0	2
MIMAT0019218	hsa-miR-3194-3p	ENSG00000097007	ABL1	protein_coding	chr9	133761803	133761808	133761789	133761809	+	5	0	AGO1-4,AGO2	0	1	1	0	0	0	0	2
MIMAT0019218	hsa-miR-3194-3p	ENSG00000097007	ABL1	protein_coding	chr9	133762378	133762383	133762378	133762383	+	2	0	AGO2	0	0	1	0	0	0	0	2
MIMAT0019218	hsa-miR-3194-3p	ENSG00000097007	ABL1	protein_coding	chr9	133762479	133762484	133762479	133762484	+	2	0	AGO1-4,AGO2	0	0	1	0	0	0	0	2
MIMAT0019218	hsa-miR-3194-3p	ENSG00000097007	ABL1	protein_coding	chr9	133762755	133762760	133762755	133762760	+	5	0	AGO1-4,AGO2	0	0	1	0	0	0	0	2
MIMAT0019861	hsa-miR-4735-3p	ENSG00000097007	ABL1	protein_coding	chr9	133761171	133761177	133761171	133761177	+	2	0	AGO1-4,AGO2	0	0	1	0	0	0	0	0
MIMAT0019861	hsa-miR-4735-3p	ENSG00000097007	ABL1	protein_coding	chr9	133761261	133761267	133761261	133761267	+	2	0	AGO2	0	0	1	0	0	0	0	0
MIMAT0019861	hsa-miR-4735-3p	ENSG00000097007	ABL1	protein_coding	chr9	133762544	133762549	133762544	133762549	+	2	0	AGO1-4	0	0	1	0	0	0	0	0
MIMAT0019948	hsa-miR-4784	ENSG00000097007	ABL1	protein_coding	chr9	133761436	133761456	133761436	133761456	+	3	0	AGO1-4,AGO2	0	1	0	0	0	0	0	2
MIMAT0019950	hsa-miR-1245b-5p	ENSG00000097007	ABL1	protein_coding	chr9	133761494	133761513	133761494	133761513	+	8	2	AGO1-4,AGO2	0	1	0	0	0	0	0	0
MIMAT0019953	hsa-miR-2467-3p	ENSG00000097007	ABL1	protein_coding	chr9	133761188	133761193	133761188	133761193	+	2	0	AGO1-4,AGO2	0	0	1	0	0	0	0	0
MIMAT0019953	hsa-miR-2467-3p	ENSG00000097007	ABL1	protein_coding	chr9	133761525	133761531	133761525	133761531	+	8	0	AGO1-4,AGO2	0	0	1	0	0	0	0	0
MIMAT0019953	hsa-miR-2467-3p	ENSG00000097007	ABL1	protein_coding	chr9	133761626	133761631	133761626	133761631	+	5	0	AGO1-4,AGO2	0	0	1	0	0	0	0	0
MIMAT0019953	hsa-miR-2467-3p	ENSG00000097007	ABL1	protein_coding	chr9	133761632	133761638	133761632	133761638	+	5	0	AGO1-4,AGO2	0	0	1	0	0	0	0	0
MIMAT0019953	hsa-miR-2467-3p	ENSG00000097007	ABL1	protein_coding	chr9	133762946	133762952	133762946	133762952	+	11	0	AGO1-4,AGO2	0	0	1	0	0	0	0	0
MIMAT0021043	hsa-miR-5010-5p	ENSG00000097007	ABL1	protein_coding	chr9	133761454	133761459	133761454	133761459	+	2	0	AGO1-4,AGO2	0	0	1	0	0	0	0	0
MIMAT0021043	hsa-miR-5010-5p	ENSG00000097007	ABL1	protein_coding	chr9	133762058	133762063	133762058	133762063	+	6	0	AGO1-4,AGO2	0	0	1	0	0	0	0	0
MIMAT0021043	hsa-miR-5010-5p	ENSG00000097007	ABL1	protein_coding	chr9	133762777	133762782	133762777	133762782	+	4	0	AGO1-4,AGO2	0	0	1	0	0	0	0	0
MIMAT0021043	hsa-miR-5010-5p	ENSG00000097007	ABL1	protein_coding	chr9	133762942	133762947	133762942	133762947	+	10	0	AGO1-4,AGO2	0	0	1	0	0	0	0	0
MIMAT0021125	hsa-miR-5194	ENSG00000097007	ABL1	protein_coding	chr9	133759500	133759521	133759500	133759521	+	3	0	AGO1,AGO2	0	1	0	0	0	0	0	2
MIMAT0021125	hsa-miR-5194	ENSG00000097007	ABL1	protein_coding	chr9	133761447	133761452	133761433	133761453	+	3	0	AGO1-4,AGO2	0	1	1	0	0	0	0	2
MIMAT0021125	hsa-miR-5194	ENSG00000097007	ABL1	protein_coding	chr9	133762054	133762059	133762054	133762059	+	6	0	AGO1-4,AGO2	0	0	1	0	0	0	0	2
MIMAT0021125	hsa-miR-5194	ENSG00000097007	ABL1	protein_coding	chr9	133762920	133762925	133762920	133762925	+	9	0	AGO1-4,AGO2	0	0	1	0	0	0	0	2
MIMAT0021125	hsa-miR-5194	ENSG00000097007	ABL1	protein_coding	chr9	133762944	133762949	133762944	133762949	+	10	0	AGO1-4,AGO2	0	0	1	0	0	0	0	2
MIMAT0022483	hsa-miR-5691	ENSG00000097007	ABL1	protein_coding	chr9	133755968	133755996	133755968	133755996	+	3	0	AGO1-4	0	0	0	1	0	0	0	2
MIMAT0022483	hsa-miR-5691	ENSG00000097007	ABL1	protein_coding	chr9	133762378	133762384	133762357	133762385	+	3	0	AGO1,AGO2	0	0	1	1	0	0	0	2
MIMAT0022483	hsa-miR-5691	ENSG00000097007	ABL1	protein_coding	chr9	133762479	133762485	133762458	133762502	+	2	0	AGO1-4,AGO2	0	0	1	2	0	0	0	2
MIMAT0022483	hsa-miR-5691	ENSG00000097007	ABL1	protein_coding	chr9	133762755	133762761	133762734	133762762	+	5	0	AGO1-4,AGO2	0	0	1	1	0	0	0	2
