# Supplementary material for: Overexpression of miR-532-5p restrains oxidative stress response of chondrocytes in nontraumatic osteonecrosis of the femoral head by inhibiting ABL1
Source: Open Med (Wars). 2024 Mar 30;19(1):20240943. doi: 10.1515/med-2024-0943 (PMC10997031; doi:10.1515/med-2024-0943)
Supplement: Supplementary Table 2 [file med-2024-0943-s2.xlsx]

## Sheet: TargetScan
Table S2 MicroRNAs having a binding site with ABL1 in TargetScan database
miRNA	Position in the UTR	seed match	context++ score	context++ score percentile	weighted context++ score	conserved branch length	Pct
hsa-miR-196a-5p	161-168	8mer	-0.23	91	-0.23	3.355	0.43
hsa-miR-196b-5p	161-168	8mer	-0.24	91	-0.24	3.355	0.43
hsa-miR-140-3p.1	234-240	7mer-1A	-0.11	81	-0.11	5.415	0.17
hsa-miR-455-3p.1	253-259	7mer-m8	-0.02	33	-0.02	3.335	0.29
hsa-miR-30e-5p	1979-1986	8mer	-0.29	95	-0.29	4.718	0.88
hsa-miR-30a-5p	1979-1986	8mer	-0.28	94	-0.28	4.718	0.88
hsa-miR-30d-5p	1979-1986	8mer	-0.28	94	-0.28	4.718	0.88
hsa-miR-30b-5p	1979-1986	8mer	-0.27	93	-0.27	4.718	0.88
hsa-miR-30c-5p	1979-1986	8mer	-0.27	93	-0.27	4.718	0.88
hsa-miR-6730-3p	18-24	7mer-m8	-0.02	51	-0.02	0	N/A
hsa-miR-2861	22-28	7mer-m8	-0.1	69	-0.1	0	N/A
hsa-miR-6749-5p	23-29	7mer-m8	-0.28	87	-0.28	0	N/A
hsa-miR-6736-3p	32-38	7mer-m8	-0.02	48	-0.02	0	N/A
hsa-miR-4660	33-39	7mer-m8	-0.02	39	-0.02	0.024	N/A
hsa-miR-4692	36-42	7mer-m8	-0.02	40	-0.02	0	N/A
hsa-miR-4514	36-42	7mer-m8	-0.02	39	-0.02	0	N/A
hsa-miR-6511b-5p	38-44	7mer-m8	-0.03	53	-0.03	0	N/A
hsa-miR-6811-5p	38-44	7mer-m8	-0.02	46	-0.02	0	N/A
hsa-miR-1205	39-45	7mer-m8	-0.02	49	-0.02	0.024	N/A
hsa-miR-6729-5p	56-63	8mer	-0.27	77	-0.27	0	N/A
hsa-miR-4649-5p	56-63	8mer	-0.26	75	-0.26	0	N/A
hsa-miR-6773-3p	69-75	7mer-m8	-0.09	75	-0.09	0	N/A
hsa-miR-6760-3p	71-77	7mer-m8	-0.03	62	-0.03	0	N/A
hsa-miR-4252	73-79	7mer-m8	-0.08	75	-0.08	0	N/A
hsa-miR-4691-3p	75-82	8mer	-0.21	93	-0.21	0	N/A
hsa-miR-3157-5p	76-82	7mer-m8	-0.06	59	-0.06	0	N/A
hsa-miR-6780b-3p	82-89	8mer	-0.05	61	-0.05	0	N/A
hsa-miR-4780	83-89	7mer-1A	-0.08	60	-0.08	0	N/A
hsa-miR-623	83-89	7mer-m8	-0.02	39	-0.02	0	N/A
hsa-miR-2114-5p	85-92	8mer	-0.14	85	-0.14	0	N/A
hsa-miR-5588-3p	86-92	7mer-1A	-0.14	79	-0.14	0	N/A
hsa-miR-554	87-93	7mer-m8	-0.14	82	-0.14	0.024	N/A
hsa-miR-3680-5p	92-98	7mer-m8	-0.02	35	-0.02	0	N/A
hsa-miR-345-5p	95-101	7mer-m8	-0.1	88	-0.1	0.099	N/A
hsa-miR-628-5p	97-103	7mer-m8	-0.1	80	-0.1	0.085	N/A
hsa-miR-18a-5p	101-107	7mer-m8	-0.09	79	-0.09	0.414	< 0.1
hsa-miR-18b-5p	101-107	7mer-m8	-0.09	79	-0.09	0.414	< 0.1
hsa-miR-4735-3p	101-107	7mer-m8	-0.08	75	-0.08	0.414	< 0.1
hsa-miR-4761-5p	102-108	7mer-m8	-0.02	33	-0.02	0	N/A
hsa-miR-4726-5p	107-113	7mer-1A	-0.12	57	-0.12	0	N/A
hsa-miR-6508-3p	107-113	7mer-1A	-0.05	54	-0.05	0	N/A
hsa-miR-4640-5p	107-113	7mer-1A	-0.09	52	-0.09	0	N/A
hsa-miR-939-3p	109-116	8mer	-0.17	88	-0.17	0	N/A
hsa-miR-6852-5p	110-116	7mer-1A	-0.1	77	-0.1	0.437	N/A
hsa-miR-6742-3p	110-116	7mer-1A	-0.01	36	-0.01	0	N/A
hsa-miR-1343-3p	110-116	7mer-m8	-0.02	33	-0.02	0	N/A
hsa-miR-6783-3p	110-116	7mer-m8	-0.02	32	-0.02	0	N/A
hsa-miR-6722-5p	121-127	7mer-1A	-0.04	14	-0.04	0	N/A
hsa-miR-1254	125-131	7mer-1A	-0.02	25	-0.02	0.024	N/A
hsa-miR-661	125-131	7mer-1A	-0.01	20	-0.01	0.099	N/A
hsa-miR-3116	125-131	7mer-1A	-0.01	16	-0.01	0.024	N/A
hsa-miR-5001-3p	127-133	7mer-m8	-0.02	27	-0.02	0	N/A
hsa-miR-3194-3p	129-135	7mer-m8	-0.03	52	-0.03	0	N/A
hsa-miR-6736-3p	132-138	7mer-1A	-0.01	33	-0.01	0	N/A
hsa-miR-6787-3p	133-139	7mer-m8	-0.02	52	-0.02	0	N/A
hsa-miR-7160-3p	139-145	7mer-m8	-0.09	69	-0.09	0	N/A
hsa-miR-3918	140-146	7mer-m8	-0.04	53	-0.04	0	N/A
hsa-miR-140-3p.1	143-150	8mer	-0.03	54	-0.03	0.497	< 0.1
hsa-miR-378b	150-156	7mer-m8	-0.09	69	-0.09	0.408	N/A
hsa-miR-378f	150-156	7mer-m8	-0.08	65	-0.08	0.408	N/A
hsa-miR-378e	150-156	7mer-m8	-0.08	65	-0.08	0.408	N/A
hsa-miR-378h	150-156	7mer-m8	-0.07	61	-0.07	0.408	N/A
hsa-miR-378c	150-156	7mer-m8	-0.07	61	-0.07	0.408	N/A
hsa-miR-378a-3p	150-156	7mer-m8	-0.07	61	-0.07	0.408	N/A
hsa-miR-378d	150-156	7mer-m8	-0.07	61	-0.07	0.408	N/A
hsa-miR-422a	150-156	7mer-m8	-0.07	61	-0.07	0.408	N/A
hsa-miR-378i	150-156	7mer-m8	-0.07	61	-0.07	0.408	N/A
hsa-miR-4487	153-159	7mer-m8	-0.1	65	-0.1	0	N/A
hsa-miR-4732-5p	156-162	7mer-m8	-0.17	90	-0.17	0	N/A
hsa-miR-411-5p.1	158-164	7mer-1A	-0.01	32	-0.01	0.678	N/A
hsa-miR-411-5p.2	158-164	7mer-m8	-0.02	22	-0.02	0.678	N/A
hsa-miR-3927-3p	162-168	7mer-1A	-0.13	75	-0.13	0.364	N/A
hsa-miR-6831-5p	162-168	7mer-1A	-0.12	73	-0.12	0.364	N/A
hsa-miR-19b-3p	171-177	7mer-m8	-0.02	17	-0.02	0.233	< 0.1
hsa-miR-19a-3p	171-177	7mer-m8	-0.02	17	-0.02	0.233	< 0.1
hsa-miR-4746-3p	174-180	7mer-m8	-0.32	93	-0.32	0	N/A
hsa-miR-3937	177-183	7mer-m8	-0.23	88	-0.23	0.024	N/A
hsa-miR-6721-5p	180-186	7mer-m8	-0.12	68	-0.12	0	N/A
hsa-miR-6879-5p	181-187	7mer-m8	-0.09	67	-0.09	0.437	N/A
hsa-miR-4632-5p	181-187	7mer-m8	-0.04	66	-0.04	0.437	N/A
hsa-miR-6735-5p	181-187	7mer-m8	-0.06	58	-0.06	0.437	N/A
hsa-miR-4436b-3p	181-187	7mer-m8	-0.05	54	-0.05	0.437	N/A
hsa-miR-7843-5p	181-187	7mer-m8	-0.02	39	-0.02	0.437	N/A
hsa-miR-3616-3p	182-188	7mer-m8	-0.07	43	-0.07	0	N/A
hsa-miR-4728-5p	184-190	7mer-m8	-0.13	75	-0.13	0	N/A
hsa-miR-6785-5p	184-190	7mer-m8	-0.1	71	-0.1	0	N/A
hsa-miR-6883-5p	184-190	7mer-m8	-0.1	69	-0.1	0	N/A
hsa-miR-149-3p	184-190	7mer-m8	-0.1	66	-0.1	0	N/A
hsa-miR-675-5p	189-195	7mer-m8	-0.31	84	-0.31	0.085	N/A
hsa-miR-4466	189-195	7mer-m8	-0.23	80	-0.23	0.085	N/A
hsa-miR-18a-5p	191-197	7mer-m8	-0.11	82	-0.11	0.755	< 0.1
hsa-miR-18b-5p	191-197	7mer-m8	-0.11	82	-0.11	0.755	< 0.1
hsa-miR-4735-3p	191-197	7mer-m8	-0.08	75	-0.08	0.755	< 0.1
hsa-miR-4476	194-200	7mer-m8	-0.07	75	-0.07	0	N/A
hsa-miR-6876-5p	194-200	7mer-m8	-0.06	72	-0.06	0	N/A
hsa-miR-766-5p	196-202	7mer-m8	-0.08	63	-0.08	0	N/A
hsa-miR-765	199-205	7mer-m8	-0.15	74	-0.15	0.024	N/A
hsa-miR-7106-5p	200-206	7mer-m8	-0.05	55	-0.05	0	N/A
hsa-miR-6825-5p	201-207	7mer-m8	-0.16	63	-0.16	0	N/A
hsa-miR-6889-5p	202-208	7mer-m8	-0.29	79	-0.29	0	N/A
hsa-miR-6777-5p	202-208	7mer-m8	-0.26	73	-0.26	0	N/A
hsa-miR-4749-5p	203-209	7mer-m8	-0.27	83	-0.27	0	N/A
hsa-miR-4706	203-209	7mer-m8	-0.26	81	-0.26	0	N/A
hsa-miR-4781-5p	204-210	7mer-m8	-0.29	80	-0.29	0	N/A
hsa-miR-5004-5p	218-224	7mer-m8	-0.09	56	-0.09	0	N/A
hsa-miR-3131	219-226	8mer	-0.53	98	-0.53	0.085	N/A
hsa-miR-611	219-226	8mer	-0.47	98	-0.47	0.085	N/A
hsa-miR-151b	220-226	7mer-1A	-0.24	76	-0.24	0.229	N/A
hsa-miR-151a-5p	220-226	7mer-1A	-0.24	76	-0.24	0.229	N/A
hsa-miR-10a-3p	224-230	7mer-m8	-0.03	83	-0.03	0	N/A
hsa-miR-4282	226-232	7mer-1A	-0.01	49	-0.01	0	N/A
hsa-miR-3163	227-233	7mer-m8	-0.02	65	-0.02	0	N/A
hsa-miR-577	229-235	7mer-m8	-0.02	38	-0.02	0.099	N/A
hsa-miR-873-5p.1	241-247	7mer-m8	-0.02	74	-0.02	0.89	N/A
hsa-miR-873-5p.2	242-248	7mer-m8	-0.02	17	-0.02	0.89	N/A
hsa-miR-6165	243-249	7mer-m8	-0.02	24	-0.02	0	N/A
hsa-miR-6081	245-251	7mer-m8	-0.02	20	-0.02	0	N/A
hsa-miR-455-3p.2	255-261	7mer-m8	-0.02	66	-0.02	2.072	< 0.1
hsa-miR-17-3p	256-262	7mer-m8	-0.02	48	-0.02	0.099	N/A
hsa-miR-4418	257-263	7mer-m8	-0.02	52	-0.02	0	N/A
hsa-miR-509-3-5p	257-263	7mer-m8	-0.02	51	-0.02	0	N/A
hsa-miR-509-5p	257-263	7mer-m8	-0.02	51	-0.02	0	N/A
hsa-miR-3622b-5p	267-273	7mer-1A	-0.02	30	-0.02	0	N/A
hsa-miR-4720-5p	268-274	7mer-m8	-0.02	40	-0.02	0	N/A
hsa-miR-4799-3p	268-274	7mer-m8	-0.02	36	-0.02	0	N/A
hsa-miR-5588-5p	268-274	7mer-m8	-0.02	35	-0.02	0	N/A
hsa-miR-8073	269-276	8mer	-0.03	38	-0.03	0.085	N/A
hsa-miR-221-5p	269-276	8mer	-0.03	36	-0.03	0.085	N/A
hsa-miR-3621	275-281	7mer-m8	-0.25	79	-0.25	0	N/A
hsa-miR-1908-5p	277-283	7mer-1A	-0.18	67	-0.18	0.099	N/A
hsa-miR-663a	277-283	7mer-1A	-0.18	65	-0.18	0.099	N/A
hsa-miR-6787-5p	277-283	7mer-1A	-0.16	62	-0.16	0.099	N/A
hsa-miR-4492	281-287	7mer-m8	-0.02	38	-0.02	0.099	N/A
hsa-miR-762	281-287	7mer-m8	-0.02	35	-0.02	0.099	N/A
hsa-miR-4498	281-287	7mer-m8	-0.04	34	-0.04	0.099	N/A
hsa-miR-5001-5p	281-287	7mer-m8	-0.03	28	-0.03	0.099	N/A
hsa-miR-185-3p	282-288	7mer-m8	-0.17	66	-0.17	0.085	N/A
hsa-miR-4508	283-289	7mer-m8	-0.14	75	-0.14	0	N/A
hsa-miR-744-5p	284-290	7mer-m8	-0.29	84	-0.29	0.142	N/A
hsa-miR-4781-5p	285-291	7mer-m8	-0.17	63	-0.17	0	N/A
hsa-miR-6090	288-295	8mer	-0.14	88	-0.14	0	N/A
hsa-miR-6726-5p	289-295	7mer-1A	-0.06	49	-0.06	0.099	N/A
hsa-miR-5591-5p	289-295	7mer-1A	-0.03	28	-0.03	0.099	N/A
hsa-miR-920	289-295	7mer-1A	-0.01	22	-0.01	0.099	N/A
hsa-miR-6827-5p	289-295	7mer-1A	-0.01	22	-0.01	0.085	N/A
hsa-miR-4300	289-295	7mer-1A	-0.01	14	-0.01	0.099	N/A
hsa-miR-1233-5p	290-296	7mer-m8	-0.04	31	-0.04	0	N/A
hsa-miR-6778-5p	290-296	7mer-m8	-0.02	16	-0.02	0	N/A
hsa-miR-6802-5p	293-299	7mer-m8	-0.07	49	-0.07	0	N/A
hsa-miR-6815-5p	293-299	7mer-1A	-0.01	30	-0.01	0	N/A
hsa-miR-6865-5p	293-299	7mer-1A	-0.01	29	-0.01	0	N/A
hsa-miR-486-3p	301-307	7mer-1A	-0.14	59	-0.14	0	N/A
hsa-miR-4667-5p	303-309	7mer-1A	-0.11	72	-0.11	0.024	N/A
hsa-miR-8089	303-309	7mer-1A	-0.09	69	-0.09	0.024	N/A
hsa-miR-637	303-309	7mer-1A	-0.1	69	-0.1	0.024	N/A
hsa-miR-4700-5p	303-309	7mer-1A	-0.06	56	-0.06	0.024	N/A
hsa-miR-7155-5p	303-309	7mer-1A	-0.02	39	-0.02	0	N/A
hsa-miR-622	306-313	8mer	-0.03	51	-0.03	0.099	N/A
hsa-miR-4264	308-314	7mer-m8	-0.02	49	-0.02	0	N/A
hsa-miR-6854-5p	310-316	7mer-m8	-0.02	40	-0.02	0	N/A
hsa-miR-3670	311-317	7mer-m8	-0.05	38	-0.05	0.085	N/A
hsa-miR-4306	315-321	7mer-1A	-0.08	64	-0.08	0.209	N/A
hsa-miR-185-5p	315-321	7mer-1A	-0.08	64	-0.08	0.209	N/A
hsa-miR-4644	315-321	7mer-1A	-0.05	47	-0.05	0.209	N/A
hsa-miR-5192	315-321	7mer-1A	-0.02	39	-0.02	0	N/A
hsa-miR-4254	317-323	7mer-m8	-0.02	42	-0.02	0	N/A
hsa-miR-3116	318-324	7mer-m8	-0.02	26	-0.02	0.024	N/A
hsa-miR-1254	318-324	7mer-m8	-0.02	20	-0.02	0.024	N/A
hsa-miR-6735-3p	320-326	7mer-1A	-0.03	36	-0.03	0	N/A
hsa-miR-3922-3p	321-327	7mer-m8	-0.02	37	-0.02	0	N/A
hsa-miR-3176	321-327	7mer-m8	-0.02	37	-0.02	0	N/A
hsa-miR-6765-3p	324-330	7mer-m8	-0.02	50	-0.02	0	N/A
hsa-miR-1224-3p	326-333	8mer	-0.03	54	-0.03	0.099	N/A
hsa-miR-1260a	327-334	8mer	-0.05	50	-0.05	0.099	N/A
hsa-miR-1260b	327-334	8mer	-0.05	50	-0.05	0.099	N/A
hsa-miR-3156-3p	328-334	7mer-1A	-0.01	26	-0.01	0	N/A
hsa-miR-188-3p	328-334	7mer-1A	-0.02	22	-0.02	0	N/A
hsa-miR-455-3p.1	344-350	7mer-m8	-0.03	51	-0.03	0.029	< 0.1
hsa-miR-3646	356-362	7mer-m8	-0.02	48	-0.02	0	N/A
hsa-miR-3662	357-363	7mer-m8	-0.02	64	-0.02	0	N/A
hsa-miR-520a-5p	369-375	7mer-m8	-0.03	48	-0.03	0.085	N/A
hsa-miR-525-5p	369-375	7mer-m8	-0.02	36	-0.02	0.085	N/A
hsa-miR-4283	374-380	7mer-m8	-0.18	84	-0.18	0	N/A
hsa-miR-6085	375-381	7mer-m8	-0.08	63	-0.08	0	N/A
hsa-miR-6813-5p	375-381	7mer-m8	-0.03	38	-0.03	0	N/A
hsa-miR-423-5p	376-382	7mer-m8	-0.16	78	-0.16	0.643	N/A
hsa-miR-3184-5p	376-382	7mer-m8	-0.15	77	-0.15	0.643	N/A
hsa-miR-4779	378-384	7mer-m8	-0.02	46	-0.02	0	N/A
hsa-miR-765	380-386	7mer-m8	-0.02	27	-0.02	0.099	N/A
hsa-miR-7106-5p	381-387	7mer-m8	-0.02	30	-0.02	0	N/A
hsa-miR-6825-5p	382-388	7mer-m8	-0.02	16	-0.02	0	N/A
hsa-miR-6870-5p	383-389	7mer-m8	-0.13	53	-0.13	0	N/A
hsa-miR-4723-5p	383-389	7mer-m8	-0.1	45	-0.1	0	N/A
hsa-miR-7111-5p	383-389	7mer-m8	-0.1	44	-0.1	0	N/A
hsa-miR-5698	383-389	7mer-m8	-0.09	42	-0.09	0	N/A
hsa-miR-5008-5p	394-400	7mer-m8	-0.21	89	-0.21	0	N/A
hsa-miR-4695-5p	396-402	7mer-m8	-0.05	64	-0.05	0	N/A
hsa-miR-6891-5p	397-403	7mer-m8	-0.02	38	-0.02	0	N/A
hsa-miR-3173-3p	397-403	7mer-m8	-0.02	36	-0.02	0	N/A
hsa-miR-6745	400-411	non-canonical	N/A	N/A	N/A	0	N/A
hsa-miR-6745	400-411	non-canonical	N/A	N/A	N/A	0	N/A
hsa-miR-3185	401-407	7mer-m8	-0.02	46	-0.02	0	N/A
hsa-miR-7-5p	403-409	7mer-1A	-0.01	39	-0.01	0.069	< 0.1
hsa-miR-6077	403-409	7mer-1A	-0.01	38	-0.01	0	N/A
hsa-miR-3190-3p	404-410	7mer-m8	-0.07	59	-0.07	0	N/A
hsa-miR-4795-5p	407-413	7mer-m8	-0.05	54	-0.05	0	N/A
hsa-miR-5703	410-417	8mer	-0.14	84	-0.14	0	N/A
hsa-miR-4434	410-417	8mer	-0.12	81	-0.12	0	N/A
hsa-miR-4516	410-417	8mer	-0.03	71	-0.03	0	N/A
hsa-miR-4531	411-418	8mer	-0.03	36	-0.03	0	N/A
hsa-miR-1270	412-418	7mer-1A	-0.15	88	-0.15	0	N/A
hsa-miR-620	412-418	7mer-1A	-0.09	78	-0.09	0	N/A
hsa-miR-432-5p	413-420	8mer	-0.12	79	-0.12	0.099	N/A
hsa-miR-2115-5p	422-428	7mer-m8	-0.05	38	-0.05	0	N/A
hsa-miR-3155b	426-432	7mer-1A	-0.06	80	-0.06	0.099	N/A
hsa-miR-3155a	426-432	7mer-1A	-0.06	79	-0.06	0.099	N/A
hsa-miR-484	426-432	7mer-1A	-0.02	62	-0.02	0.099	N/A
hsa-miR-5000-5p	429-435	7mer-m8	-0.02	48	-0.02	0	N/A
hsa-miR-584-3p	431-437	7mer-1A	-0.01	33	-0.01	0	N/A
hsa-miR-4277	431-437	7mer-1A	-0.01	32	-0.01	0	N/A
hsa-miR-3922-5p	438-444	7mer-m8	-0.15	85	-0.15	0	N/A
hsa-miR-4457	440-446	7mer-m8	-0.02	41	-0.02	0	N/A
hsa-miR-4731-3p	441-447	7mer-m8	-0.02	59	-0.02	0	N/A
hsa-miR-4801	441-447	7mer-m8	-0.02	54	-0.02	0	N/A
hsa-miR-8485	443-449	7mer-m8	-0.02	19	-0.02	0	N/A
hsa-miR-642b-3p	445-451	7mer-1A	-0.01	23	-0.01	0	N/A
hsa-miR-642a-3p	445-451	7mer-1A	-0.01	22	-0.01	0	N/A
hsa-miR-6730-3p	446-452	7mer-m8	-0.02	51	-0.02	0	N/A
hsa-miR-2861	450-456	7mer-m8	-0.03	45	-0.03	0	N/A
hsa-miR-4512	451-457	7mer-m8	-0.02	27	-0.02	0	N/A
hsa-miR-2467-3p	455-461	7mer-m8	-0.02	33	-0.02	0	N/A
hsa-miR-1910-3p	457-463	7mer-m8	-0.02	49	-0.02	0	N/A
hsa-miR-6511a-5p	457-463	7mer-m8	-0.02	38	-0.02	0	N/A
hsa-miR-4692	458-464	7mer-m8	-0.02	40	-0.02	0	N/A
hsa-miR-4514	458-464	7mer-m8	-0.02	39	-0.02	0	N/A
hsa-miR-6511b-5p	460-466	7mer-m8	-0.09	75	-0.09	0	N/A
hsa-miR-6811-5p	460-466	7mer-m8	-0.07	70	-0.07	0	N/A
hsa-miR-504-3p	464-470	7mer-m8	-0.09	76	-0.09	0	N/A
hsa-miR-6754-5p	467-473	7mer-m8	-0.02	38	-0.02	0	N/A
hsa-miR-4270	467-473	7mer-m8	-0.02	36	-0.02	0	N/A
hsa-miR-4441	467-473	7mer-m8	-0.02	35	-0.02	0	N/A
hsa-miR-7113-5p	468-474	7mer-m8	-0.02	23	-0.02	0	N/A
hsa-miR-4753-5p	472-478	7mer-m8	-0.02	18	-0.02	0	N/A
hsa-miR-3922-5p	473-479	7mer-m8	-0.1	77	-0.1	0	N/A
hsa-miR-4708-3p	474-480	7mer-m8	-0.05	56	-0.05	0	N/A
hsa-miR-6809-5p	475-481	7mer-m8	-0.02	29	-0.02	0	N/A
hsa-miR-383-3p	488-494	7mer-1A	-0.05	71	-0.05	0	N/A
hsa-miR-3065-3p	488-494	7mer-1A	-0.01	44	-0.01	0	N/A
hsa-miR-4291	489-495	7mer-1A	-0.02	31	-0.02	0	N/A
hsa-miR-6740-3p	493-499	7mer-1A	-0.02	33	-0.02	0	N/A
hsa-miR-494-3p	499-506	8mer	-0.03	64	-0.03	0.322	N/A
hsa-miR-653-5p	500-507	8mer	-0.03	54	-0.03	0.322	N/A
hsa-miR-510-3p	501-507	7mer-m8	-0.02	73	-0.02	0	N/A
hsa-miR-4635	503-509	7mer-1A	-0.01	41	-0.01	0	N/A
hsa-miR-526b-5p	504-510	7mer-1A	-0.04	57	-0.04	0.099	N/A
hsa-miR-6734-3p	520-526	7mer-m8	-0.02	44	-0.02	0	N/A
hsa-miR-6886-3p	522-529	8mer	-0.06	59	-0.06	0	N/A
hsa-miR-938	523-529	7mer-1A	-0.07	52	-0.07	0.024	N/A
hsa-miR-4536-3p	529-535	7mer-m8	-0.05	20	-0.05	0	N/A
hsa-miR-1973	530-536	7mer-m8	-0.08	35	-0.08	0	N/A
hsa-miR-1236-5p	552-558	7mer-m8	-0.06	67	-0.06	0	N/A
hsa-miR-5586-3p	553-559	7mer-m8	-0.02	24	-0.02	0	N/A
hsa-miR-759	554-560	7mer-m8	-0.02	51	-0.02	0.326	N/A
hsa-miR-6735-5p	558-564	7mer-m8	-0.04	48	-0.04	0	N/A
hsa-miR-6879-5p	558-564	7mer-m8	-0.03	41	-0.03	0	N/A
hsa-miR-4436b-3p	558-564	7mer-m8	-0.03	41	-0.03	0	N/A
hsa-miR-4632-5p	558-564	7mer-m8	-0.02	40	-0.02	0	N/A
hsa-miR-7843-5p	558-564	7mer-m8	-0.02	39	-0.02	0	N/A
hsa-miR-3616-3p	559-565	7mer-m8	-0.05	34	-0.05	0	N/A
hsa-miR-2467-3p	562-568	7mer-m8	-0.07	60	-0.07	0	N/A
hsa-miR-922	564-570	7mer-m8	-0.02	52	-0.02	0.024	N/A
hsa-miR-424-5p	566-572	7mer-m8	-0.02	28	-0.02	0.158	< 0.1
hsa-miR-497-5p	566-572	7mer-m8	-0.02	28	-0.02	0.158	< 0.1
hsa-miR-16-5p	566-572	7mer-m8	-0.02	27	-0.02	0.158	< 0.1
hsa-miR-195-5p	566-572	7mer-m8	-0.02	27	-0.02	0.158	< 0.1
hsa-miR-15a-5p	566-572	7mer-m8	-0.02	25	-0.02	0.158	< 0.1
hsa-miR-15b-5p	566-572	7mer-m8	-0.02	25	-0.02	0.158	< 0.1
hsa-miR-6838-5p	566-572	7mer-m8	-0.02	23	-0.02	0.158	< 0.1
hsa-miR-7112-5p	571-577	7mer-m8	-0.2	70	-0.2	0	N/A
hsa-miR-5587-3p	574-580	7mer-m8	-0.08	51	-0.08	0	N/A
hsa-miR-5093	595-601	7mer-m8	-0.02	40	-0.02	0	N/A
hsa-miR-3915	598-604	7mer-m8	-0.05	52	-0.05	0	N/A
hsa-miR-3928-3p	598-604	7mer-1A	-0.01	50	-0.01	0	N/A
hsa-miR-335-5p	616-623	8mer	-0.09	85	-0.09	1.536	N/A
hsa-miR-551b-5p	620-626	7mer-m8	-0.02	62	-0.02	0.085	N/A
hsa-miR-3692-3p	629-635	7mer-1A	-0.03	58	-0.03	0.085	N/A
hsa-miR-10a-5p	636-642	7mer-m8	-0.1	78	-0.1	1.681	< 0.1
hsa-miR-10b-5p	636-642	7mer-m8	-0.1	78	-0.1	1.681	< 0.1
hsa-miR-3620-3p	637-643	7mer-m8	-0.15	86	-0.15	0	N/A
hsa-miR-6871-3p	639-646	8mer	-0.35	97	-0.35	0	N/A
hsa-miR-5682	640-647	8mer	-0.09	76	-0.09	0.099	N/A
hsa-miR-29b-3p	640-646	7mer-1A	-0.11	69	-0.11	2.299	< 0.1
hsa-miR-29c-3p	640-646	7mer-1A	-0.11	69	-0.11	2.299	< 0.1
hsa-miR-29a-3p	640-646	7mer-1A	-0.11	69	-0.11	2.299	< 0.1
hsa-miR-585-5p	641-647	7mer-1A	-0.11	64	-0.11	0	N/A
hsa-miR-374b-3p	642-648	7mer-1A	-0.01	28	-0.01	0	N/A
hsa-miR-3119	646-652	7mer-1A	-0.03	44	-0.03	0	N/A
hsa-miR-92a-1-5p	650-656	7mer-1A	-0.05	38	-0.05	0	N/A
hsa-miR-186-3p	659-665	7mer-m8	-0.02	52	-0.02	0	N/A
hsa-miR-711	662-668	7mer-m8	-0.02	20	-0.02	0.024	N/A
hsa-miR-6840-3p	666-672	7mer-m8	-0.02	49	-0.02	0	N/A
hsa-miR-1224-3p	674-681	8mer	-0.03	54	-0.03	0.099	N/A
hsa-miR-1260a	675-681	7mer-m8	-0.07	57	-0.07	0.099	N/A
hsa-miR-1260b	675-681	7mer-m8	-0.07	57	-0.07	0.099	N/A
hsa-miR-532-3p	676-682	7mer-m8	-0.09	83	-0.09	0.245	N/A
hsa-miR-6736-3p	679-686	8mer	-0.09	77	-0.09	0	N/A
hsa-miR-30d-3p	683-689	7mer-1A	-0.01	38	-0.01	0.099	N/A
hsa-miR-30e-3p	683-689	7mer-1A	-0.01	38	-0.01	0.099	N/A
hsa-miR-30a-3p	683-689	7mer-1A	-0.01	38	-0.01	0.099	N/A
hsa-miR-501-5p	687-693	7mer-m8	-0.02	31	-0.02	0.085	N/A
hsa-miR-6872-3p	697-703	7mer-m8	-0.07	59	-0.07	0	N/A
hsa-miR-3189-5p	700-707	8mer	-0.1	79	-0.1	0	N/A
hsa-miR-5699-5p	701-707	7mer-1A	-0.11	73	-0.11	0	N/A
hsa-miR-4758-3p	701-707	7mer-1A	-0.08	70	-0.08	0	N/A
hsa-miR-8080	708-714	7mer-m8	-0.02	30	-0.02	0	N/A
hsa-miR-3978	712-718	7mer-m8	-0.02	64	-0.02	0	N/A
hsa-miR-3688-3p	713-719	7mer-m8	-0.02	29	-0.02	0	N/A
hsa-miR-5683	717-723	7mer-m8	-0.02	42	-0.02	0	N/A
hsa-miR-4520-3p	720-726	7mer-m8	-0.12	77	-0.12	0	N/A
hsa-miR-3138	721-728	8mer	-0.14	62	-0.14	0	N/A
hsa-miR-4800-5p	722-728	7mer-1A	-0.18	80	-0.18	0	N/A
hsa-miR-4491	723-729	7mer-m8	-0.02	17	-0.02	0	N/A
hsa-miR-4657	723-729	7mer-m8	-0.02	16	-0.02	0	N/A
hsa-miR-4764-5p	725-731	7mer-m8	-0.08	56	-0.08	0	N/A
hsa-miR-6857-5p	728-734	7mer-m8	-0.02	31	-0.02	0	N/A
hsa-miR-4450	728-734	7mer-1A	-0.04	29	-0.04	0	N/A
hsa-miR-4700-5p	729-736	8mer	-0.08	67	-0.08	0.099	N/A
hsa-miR-8089	729-736	8mer	-0.07	63	-0.07	0.099	N/A
hsa-miR-4667-5p	729-736	8mer	-0.05	50	-0.05	0.099	N/A
hsa-miR-637	730-736	7mer-1A	-0.07	62	-0.07	0.024	N/A
hsa-miR-7155-5p	730-736	7mer-1A	-0.02	32	-0.02	0	N/A
hsa-miR-330-5p	731-737	7mer-m8	-0.09	73	-0.09	0.562	N/A
hsa-miR-326	731-737	7mer-m8	-0.04	57	-0.04	0.562	N/A
hsa-miR-760	733-739	7mer-m8	-0.09	59	-0.09	0.792	N/A
hsa-miR-4674	735-741	7mer-m8	-0.09	74	-0.09	0	N/A
hsa-miR-4437	735-741	7mer-1A	-0.08	50	-0.08	0	N/A
hsa-miR-378g	736-742	7mer-m8	-0.02	39	-0.02	0	N/A
hsa-miR-4487	739-745	7mer-m8	-0.03	37	-0.03	0	N/A
hsa-miR-335-5p	742-748	7mer-m8	-0.02	60	-0.02	0.501	N/A
hsa-miR-451b	744-750	7mer-m8	-0.02	30	-0.02	0	N/A
hsa-miR-513b-5p	753-759	7mer-m8	-0.02	48	-0.02	0.099	N/A
hsa-miR-125b-2-3p	753-759	7mer-1A	-0.01	32	-0.01	0	N/A
hsa-miR-4457	753-759	7mer-1A	-0.01	31	-0.01	0	N/A
hsa-miR-139-5p	759-770	non-canonical	N/A	N/A	N/A	0	N/A
hsa-miR-139-5p	759-770	non-canonical	N/A	N/A	N/A	0	N/A
hsa-miR-148b-3p	762-768	7mer-m8	-0.11	71	-0.11	1.611	0.1
hsa-miR-152-3p	762-768	7mer-m8	-0.1	68	-0.1	1.611	0.1
hsa-miR-148a-3p	762-768	7mer-m8	-0.1	68	-0.1	1.611	0.1
hsa-miR-128-3p	764-771	8mer	-0.04	62	-0.04	0.689	< 0.1
hsa-miR-3681-3p	764-771	8mer	-0.04	60	-0.04	0.689	< 0.1
hsa-miR-216a-3p	764-771	8mer	-0.03	54	-0.03	0.689	< 0.1
hsa-miR-27a-3p	765-772	8mer	-0.03	57	-0.03	0.53	< 0.1
hsa-miR-27b-3p	765-772	8mer	-0.03	57	-0.03	0.53	< 0.1
hsa-miR-513a-5p	766-772	7mer-1A	-0.08	77	-0.08	0.099	N/A
hsa-miR-5006-5p	774-781	8mer	-0.26	93	-0.26	0	N/A
hsa-miR-4755-3p	774-780	7mer-1A	-0.04	48	-0.04	0	N/A
hsa-miR-1202	775-781	7mer-1A	-0.01	44	-0.01	0.024	N/A
hsa-miR-3972	775-781	7mer-1A	-0.01	36	-0.01	0.024	N/A
hsa-miR-578	779-785	7mer-1A	-0.01	34	-0.01	0.085	N/A
hsa-miR-3160-5p	781-787	7mer-m8	-0.02	41	-0.02	0	N/A
hsa-miR-6864-3p	791-798	8mer	-0.03	72	-0.03	0	N/A
hsa-miR-3672	791-798	8mer	-0.03	52	-0.03	0	N/A
hsa-miR-873-3p	791-797	7mer-1A	-0.01	30	-0.01	0	N/A
hsa-miR-4780	795-801	7mer-m8	-0.02	24	-0.02	0	N/A
hsa-miR-4715-3p	800-806	7mer-m8	-0.02	57	-0.02	0	N/A
hsa-miR-6727-3p	802-808	7mer-m8	-0.02	24	-0.02	0	N/A
hsa-miR-4722-3p	802-808	7mer-m8	-0.02	20	-0.02	0	N/A
hsa-miR-631	805-811	7mer-1A	-0.03	31	-0.03	0.402	N/A
hsa-miR-3661	805-811	7mer-1A	-0.01	15	-0.01	0.402	N/A
hsa-miR-5190	808-814	7mer-m8	-0.02	63	-0.02	0	N/A
hsa-miR-4645-3p	811-817	7mer-1A	-0.01	12	-0.01	0	N/A
hsa-miR-542-3p	812-818	7mer-m8	-0.02	30	-0.02	0.637	N/A
hsa-miR-5190	814-820	7mer-m8	-0.02	63	-0.02	0	N/A
hsa-miR-34a-5p	816-822	7mer-m8	-0.05	39	-0.05	0.154	< 0.1
hsa-miR-449a	816-822	7mer-m8	-0.04	35	-0.04	0.154	< 0.1
hsa-miR-34c-5p	816-822	7mer-m8	-0.03	27	-0.03	0.154	< 0.1
hsa-miR-449b-5p	816-822	7mer-m8	-0.03	27	-0.03	0.154	< 0.1
hsa-miR-6757-5p	825-831	7mer-m8	-0.03	35	-0.03	0	N/A
hsa-miR-6797-5p	827-833	7mer-m8	-0.08	56	-0.08	0.085	N/A
hsa-miR-1249-5p	827-833	7mer-m8	-0.07	51	-0.07	0.085	N/A
hsa-miR-4728-5p	828-834	7mer-m8	-0.17	82	-0.17	0	N/A
hsa-miR-149-3p	828-834	7mer-m8	-0.13	73	-0.13	0	N/A
hsa-miR-6785-5p	828-834	7mer-m8	-0.1	72	-0.1	0	N/A
hsa-miR-6883-5p	828-834	7mer-m8	-0.1	70	-0.1	0	N/A
hsa-miR-6825-5p	829-835	7mer-m8	-0.07	40	-0.07	0	N/A
hsa-miR-5698	830-837	8mer	-0.27	83	-0.27	0	N/A
hsa-miR-4723-5p	830-837	8mer	-0.26	81	-0.26	0	N/A
hsa-miR-6870-5p	830-837	8mer	-0.26	81	-0.26	0	N/A
hsa-miR-7111-5p	830-837	8mer	-0.26	80	-0.26	0	N/A
hsa-miR-1275	831-837	7mer-m8	-0.07	63	-0.07	0.024	N/A
hsa-miR-4665-5p	831-837	7mer-m8	-0.09	58	-0.09	0.024	N/A
hsa-miR-5010-5p	831-837	7mer-1A	-0.08	50	-0.08	0	N/A
hsa-miR-4525	831-837	7mer-1A	-0.03	44	-0.03	0	N/A
hsa-miR-625-5p	831-837	7mer-1A	-0.09	42	-0.09	0	N/A
hsa-miR-637	832-838	7mer-m8	-0.11	71	-0.11	0.024	N/A
hsa-miR-4731-5p	833-840	8mer	-0.15	83	-0.15	0	N/A
hsa-miR-5589-5p	834-840	7mer-1A	-0.01	37	-0.01	0	N/A
hsa-miR-3692-5p	835-842	8mer	-0.04	60	-0.04	0	N/A
hsa-miR-93-3p	836-842	7mer-1A	-0.04	49	-0.04	0	N/A
hsa-miR-6071	836-843	8mer	-0.03	45	-0.03	0	N/A
hsa-miR-6828-3p	837-843	7mer-1A	-0.01	33	-0.01	0	N/A
hsa-miR-136-5p	842-848	7mer-m8	-0.02	41	-0.02	0.154	N/A
hsa-miR-6791-3p	845-851	7mer-1A	-0.12	84	-0.12	0	N/A
hsa-miR-6829-3p	845-851	7mer-1A	-0.1	82	-0.1	0	N/A
hsa-miR-6836-3p	845-851	7mer-m8	-0.11	75	-0.11	0	N/A
hsa-miR-6778-3p	845-851	7mer-1A	-0.1	68	-0.1	0	N/A
hsa-miR-6747-3p	847-853	7mer-m8	-0.09	74	-0.09	0	N/A
hsa-miR-6752-3p	848-854	7mer-m8	-0.2	85	-0.2	0	N/A
hsa-miR-6801-3p	849-856	8mer	-0.44	98	-0.44	0	N/A
hsa-miR-6810-3p	849-856	8mer	-0.42	98	-0.42	0	N/A
hsa-miR-331-3p	850-856	7mer-1A	-0.02	51	-0.02	0.939	N/A
hsa-miR-4433b-5p	853-859	7mer-1A	-0.12	73	-0.12	0	N/A
hsa-miR-4646-3p	853-859	7mer-m8	-0.08	62	-0.08	0	N/A
hsa-miR-6780b-3p	856-863	8mer	-0.07	69	-0.07	0	N/A
hsa-miR-4780	857-863	7mer-1A	-0.13	77	-0.13	0	N/A
hsa-miR-623	857-863	7mer-m8	-0.02	39	-0.02	0	N/A
hsa-miR-4287	858-864	7mer-m8	-0.02	47	-0.02	0	N/A
hsa-miR-4685-3p	858-864	7mer-m8	-0.02	45	-0.02	0	N/A
hsa-miR-6778-3p	860-867	8mer	-0.28	95	-0.28	0	N/A
hsa-miR-6791-3p	861-867	7mer-1A	-0.09	79	-0.09	0	N/A
hsa-miR-6829-3p	861-867	7mer-1A	-0.09	79	-0.09	0	N/A
hsa-miR-6836-3p	861-867	7mer-m8	-0.1	74	-0.1	0	N/A
hsa-miR-6890-3p	864-870	7mer-m8	-0.07	82	-0.07	0	N/A
hsa-miR-1273g-3p	865-871	7mer-m8	-0.08	68	-0.08	0	N/A
hsa-miR-4252	866-872	7mer-m8	-0.02	29	-0.02	0	N/A
hsa-miR-449b-3p	868-874	7mer-1A	-0.13	86	-0.13	0.085	N/A
hsa-miR-4301	873-879	7mer-m8	-0.04	42	-0.04	0	N/A
hsa-miR-4286	874-880	7mer-m8	-0.09	73	-0.09	0	N/A
hsa-miR-6802-3p	877-884	8mer	-0.2	85	-0.2	0	N/A
hsa-miR-1226-3p	887-893	7mer-m8	-0.12	83	-0.12	0.379	N/A
hsa-miR-593-5p	889-896	8mer	-0.13	64	-0.13	0	N/A
hsa-miR-183-5p.2	891-897	7mer-1A	-0.09	69	-0.09	0.575	< 0.1
hsa-miR-1271-5p	891-898	8mer	-0.06	62	-0.06	0.204	< 0.1
hsa-miR-96-5p	891-898	8mer	-0.03	51	-0.03	0.204	< 0.1
hsa-miR-182-5p	892-898	7mer-1A	-0.01	13	-0.01	0.204	< 0.1
hsa-miR-5002-5p	894-900	7mer-1A	-0.01	32	-0.01	0	N/A
hsa-miR-4489	899-906	8mer	-0.16	80	-0.16	0	N/A
hsa-miR-185-3p	900-906	7mer-1A	-0.19	73	-0.19	0	N/A
hsa-miR-4283	900-906	7mer-1A	-0.02	39	-0.02	0	N/A
hsa-miR-637	902-908	7mer-1A	-0.08	65	-0.08	0.024	N/A
hsa-miR-8089	902-908	7mer-1A	-0.08	64	-0.08	0.099	N/A
hsa-miR-4667-5p	902-908	7mer-1A	-0.08	63	-0.08	0.099	N/A
hsa-miR-7155-5p	902-908	7mer-1A	-0.04	55	-0.04	0	N/A
hsa-miR-4700-5p	902-908	7mer-1A	-0.06	53	-0.06	0.099	N/A
hsa-miR-622	905-911	7mer-m8	-0.02	37	-0.02	0.099	N/A
hsa-miR-6724-5p	911-917	7mer-m8	-0.1	70	-0.1	0	N/A
hsa-miR-6773-5p	911-917	7mer-m8	-0.08	66	-0.08	0	N/A
hsa-miR-296-5p	911-917	7mer-1A	-0.04	36	-0.04	0.531	N/A
hsa-miR-939-3p	913-919	7mer-m8	-0.02	47	-0.02	0	N/A
hsa-miR-661	914-921	8mer	-0.03	38	-0.03	0.099	N/A
hsa-miR-3116	915-921	7mer-1A	-0.01	16	-0.01	0.024	N/A
hsa-miR-1254	915-921	7mer-1A	-0.01	11	-0.01	0.024	N/A
hsa-miR-6747-3p	917-923	7mer-m8	-0.02	31	-0.02	0	N/A
hsa-miR-1273h-3p	923-930	8mer	-0.03	63	-0.03	0	N/A
hsa-miR-3166	923-929	7mer-1A	-0.08	53	-0.08	0	N/A
hsa-miR-4771	923-929	7mer-1A	-0.03	31	-0.03	0	N/A
hsa-miR-3678-3p	924-930	7mer-1A	-0.06	64	-0.06	0	N/A
hsa-miR-6841-3p	926-932	7mer-m8	-0.02	13	-0.02	0	N/A
hsa-miR-6851-3p	929-935	7mer-m8	-0.02	28	-0.02	0	N/A
hsa-miR-6773-5p	931-937	7mer-m8	-0.08	66	-0.08	0	N/A
hsa-miR-6724-5p	931-937	7mer-m8	-0.07	62	-0.07	0	N/A
hsa-miR-296-5p	931-937	7mer-1A	-0.02	23	-0.02	0.83	N/A
hsa-miR-4486	933-939	7mer-1A	-0.04	73	-0.04	0	N/A
hsa-miR-6860	933-939	7mer-1A	-0.05	55	-0.05	0.024	N/A
hsa-miR-3187-5p	933-939	7mer-1A	-0.03	46	-0.03	0.024	N/A
hsa-miR-1285-3p	933-939	7mer-1A	-0.04	45	-0.04	0.024	N/A
hsa-miR-5189-5p	933-939	7mer-1A	-0.02	38	-0.02	0.024	N/A
hsa-miR-612	933-939	7mer-1A	-0.01	31	-0.01	0.024	N/A
hsa-miR-378g	933-939	7mer-1A	-0.01	30	-0.01	0	N/A
hsa-miR-326	934-940	7mer-m8	-0.02	39	-0.02	0.205	N/A
hsa-miR-330-5p	934-940	7mer-m8	-0.02	39	-0.02	0.205	N/A
hsa-miR-514a-5p	935-941	7mer-m8	-0.02	43	-0.02	0.085	N/A
hsa-miR-6794-3p	937-944	8mer	-0.03	51	-0.03	0	N/A
hsa-miR-4639-3p	937-943	7mer-1A	-0.01	35	-0.01	0.085	N/A
hsa-miR-488-3p	949-955	7mer-m8	-0.02	51	-0.02	1.284	N/A
hsa-miR-5681a	949-955	7mer-1A	-0.01	31	-0.01	0	N/A
hsa-miR-6730-5p	949-955	7mer-1A	-0.01	29	-0.01	0	N/A
hsa-miR-6818-5p	953-959	7mer-m8	-0.03	48	-0.03	0	N/A
hsa-miR-576-3p	956-962	7mer-m8	-0.02	35	-0.02	0.099	N/A
hsa-miR-1295b-5p	960-966	7mer-m8	-0.02	28	-0.02	0	N/A
hsa-miR-1912	960-966	7mer-m8	-0.02	20	-0.02	0	N/A
hsa-miR-500b-3p	961-967	7mer-m8	-0.02	45	-0.02	0.085	N/A
hsa-miR-3127-5p	967-974	8mer	-0.17	83	-0.17	0.024	N/A
hsa-miR-3918	967-973	7mer-1A	-0.15	82	-0.15	0	N/A
hsa-miR-6851-3p	974-980	7mer-m8	-0.07	65	-0.07	0	N/A
hsa-miR-7160-3p	976-982	7mer-m8	-0.17	83	-0.17	0	N/A
hsa-miR-3202	979-985	7mer-m8	-0.02	39	-0.02	0	N/A
hsa-miR-4747-5p	980-986	7mer-m8	-0.02	32	-0.02	0	N/A
hsa-miR-5196-5p	980-986	7mer-m8	-0.02	31	-0.02	0	N/A
hsa-miR-4271	981-987	7mer-m8	-0.02	35	-0.02	0	N/A
hsa-miR-6780b-5p	981-987	7mer-m8	-0.02	24	-0.02	0	N/A
hsa-miR-4725-3p	981-987	7mer-m8	-0.02	24	-0.02	0	N/A
hsa-miR-6783-5p	982-988	7mer-m8	-0.02	15	-0.02	0	N/A
hsa-miR-149-3p	985-991	7mer-m8	-0.14	76	-0.14	0	N/A
hsa-miR-4728-5p	985-991	7mer-m8	-0.13	74	-0.13	0	N/A
hsa-miR-6785-5p	985-991	7mer-m8	-0.1	70	-0.1	0	N/A
hsa-miR-6883-5p	985-991	7mer-m8	-0.09	65	-0.09	0	N/A
hsa-miR-6825-5p	986-992	7mer-m8	-0.11	51	-0.11	0	N/A
hsa-miR-7111-5p	987-994	8mer	-0.33	89	-0.33	0	N/A
hsa-miR-6870-5p	987-994	8mer	-0.33	89	-0.33	0	N/A
hsa-miR-4723-5p	987-994	8mer	-0.31	88	-0.31	0	N/A
hsa-miR-5698	987-994	8mer	-0.3	87	-0.3	0	N/A
hsa-miR-4665-5p	988-994	7mer-m8	-0.15	72	-0.15	0	N/A
hsa-miR-1275	988-994	7mer-m8	-0.08	66	-0.08	0	N/A
hsa-miR-5010-5p	988-994	7mer-1A	-0.1	59	-0.1	0	N/A
hsa-miR-4525	988-994	7mer-1A	-0.05	53	-0.05	0	N/A
hsa-miR-625-5p	988-994	7mer-1A	-0.11	50	-0.11	0	N/A
hsa-miR-4472	989-995	7mer-m8	-0.14	79	-0.14	0	N/A
hsa-miR-4447	989-995	7mer-m8	-0.14	79	-0.14	0	N/A
hsa-miR-1296-3p	990-996	7mer-m8	-0.06	66	-0.06	0.085	N/A
hsa-miR-4745-5p	991-997	7mer-m8	-0.13	69	-0.13	0	N/A
hsa-miR-4481	991-997	7mer-m8	-0.05	56	-0.05	0	N/A
hsa-miR-4433b-3p	993-999	7mer-m8	-0.1	76	-0.1	0	N/A
hsa-miR-6859-5p	996-1002	7mer-1A	-0.07	81	-0.07	0	N/A
hsa-miR-3125	996-1002	7mer-1A	-0.11	80	-0.11	0	N/A
hsa-miR-3916	996-1002	7mer-1A	-0.1	77	-0.1	0	N/A
hsa-miR-877-5p	996-1003	8mer	-0.05	54	-0.05	1.625	N/A
hsa-miR-6866-5p	997-1003	7mer-1A	-0.06	57	-0.06	0	N/A
hsa-miR-200c-5p	1001-1007	7mer-1A	-0.03	47	-0.03	0.085	N/A
hsa-miR-550a-3p	1001-1007	7mer-1A	-0.01	22	-0.01	0.085	N/A
hsa-miR-511-5p	1002-1008	7mer-1A	-0.08	88	-0.08	0.024	N/A
hsa-miR-138-1-3p	1008-1014	7mer-1A	-0.01	49	-0.01	0	N/A
hsa-miR-6507-5p	1014-1020	7mer-1A	-0.01	45	-0.01	0	N/A
hsa-miR-4312	1020-1026	7mer-m8	-0.06	78	-0.06	0	N/A
hsa-miR-4512	1023-1029	7mer-m8	-0.22	92	-0.22	0	N/A
hsa-miR-5681a	1026-1032	7mer-m8	-0.02	40	-0.02	0	N/A
hsa-miR-651-3p	1029-1035	7mer-m8	-0.02	37	-0.02	0	N/A
hsa-miR-431-5p	1041-1047	7mer-1A	-0.01	33	-0.01	0.51	N/A
hsa-miR-6876-3p	1043-1049	7mer-m8	-0.09	60	-0.09	0.024	N/A
hsa-miR-626	1043-1049	7mer-m8	-0.06	46	-0.06	0.024	N/A
hsa-miR-4493	1048-1054	7mer-1A	-0.1	70	-0.1	0	N/A
hsa-miR-6126	1048-1054	7mer-m8	-0.02	62	-0.02	0	N/A
hsa-miR-605-3p	1048-1054	7mer-1A	-0.09	57	-0.09	0	N/A
hsa-miR-3609	1052-1058	7mer-m8	-0.02	50	-0.02	0	N/A
hsa-miR-548ah-5p	1052-1058	7mer-m8	-0.02	48	-0.02	0	N/A
hsa-miR-548t-5p	1053-1059	7mer-m8	-0.02	64	-0.02	0	N/A
hsa-miR-548az-5p	1053-1059	7mer-m8	-0.02	64	-0.02	0	N/A
hsa-miR-4511	1063-1069	7mer-m8	-0.02	56	-0.02	0	N/A
hsa-miR-3977	1069-1075	7mer-m8	-0.02	39	-0.02	0	N/A
hsa-miR-203a-3p.1	1074-1080	7mer-1A	-0.01	33	-0.01	2.844	0.23
hsa-miR-510-3p	1076-1082	7mer-1A	-0.01	43	-0.01	0	N/A
hsa-miR-3158-3p	1081-1087	7mer-m8	-0.09	75	-0.09	0	N/A
hsa-miR-6132	1083-1089	7mer-m8	-0.2	86	-0.2	0.099	N/A
hsa-miR-6836-5p	1083-1089	7mer-m8	-0.2	86	-0.2	0.099	N/A
hsa-miR-4763-3p	1084-1090	7mer-m8	-0.13	76	-0.13	0	N/A
hsa-miR-1207-5p	1084-1090	7mer-m8	-0.12	74	-0.12	0	N/A
hsa-miR-6808-5p	1085-1091	7mer-m8	-0.05	65	-0.05	0.099	N/A
hsa-miR-940	1085-1091	7mer-m8	-0.04	62	-0.04	0.099	N/A
hsa-miR-6893-5p	1085-1091	7mer-m8	-0.04	61	-0.04	0.099	N/A
hsa-miR-1827	1086-1092	7mer-m8	-0.12	71	-0.12	0.024	N/A
hsa-miR-6768-5p	1092-1098	7mer-1A	-0.04	70	-0.04	0	N/A
hsa-miR-4672	1092-1098	7mer-m8	-0.02	43	-0.02	0	N/A
hsa-miR-3141	1100-1106	7mer-m8	-0.21	78	-0.21	0	N/A
hsa-miR-3127-5p	1102-1108	7mer-m8	-0.1	69	-0.1	0.024	N/A
hsa-miR-3918	1102-1108	7mer-1A	-0.07	67	-0.07	0	N/A
hsa-miR-1266-5p	1103-1110	8mer	-0.09	78	-0.09	0.024	N/A
hsa-miR-4518	1103-1110	8mer	-0.03	72	-0.03	0.024	N/A
hsa-miR-3664-3p	1104-1110	7mer-1A	-0.05	64	-0.05	0	N/A
hsa-miR-7110-3p	1107-1114	8mer	-0.05	59	-0.05	0	N/A
hsa-miR-6873-3p	1108-1115	8mer	-0.03	46	-0.03	0	N/A
hsa-miR-6817-3p	1108-1114	7mer-1A	-0.01	26	-0.01	0	N/A
hsa-miR-6833-3p	1109-1115	7mer-m8	-0.02	61	-0.02	0	N/A
hsa-miR-4768-5p	1109-1115	7mer-m8	-0.02	59	-0.02	0	N/A
hsa-miR-26a-2-3p	1112-1119	8mer	-0.03	46	-0.03	0	N/A
hsa-miR-26a-1-3p	1112-1119	8mer	-0.03	46	-0.03	0	N/A
hsa-miR-6731-3p	1113-1119	7mer-1A	-0.01	33	-0.01	0	N/A
hsa-miR-4660	1118-1124	7mer-m8	-0.17	85	-0.17	0.024	N/A
hsa-miR-885-3p	1120-1126	7mer-1A	-0.15	84	-0.15	0.099	N/A
hsa-miR-5693	1123-1129	7mer-m8	-0.02	53	-0.02	0	N/A
hsa-miR-764	1131-1137	7mer-m8	-0.02	67	-0.02	0	N/A
hsa-miR-3665	1132-1138	7mer-m8	-0.02	21	-0.02	0	N/A
hsa-miR-933	1136-1143	8mer	-0.22	64	-0.22	0.099	N/A
hsa-miR-1914-5p	1139-1145	7mer-m8	-0.02	52	-0.02	0	N/A
hsa-miR-1224-3p	1143-1150	8mer	-0.03	54	-0.03	0.024	N/A
hsa-miR-1260b	1144-1150	7mer-m8	-0.05	50	-0.05	0.024	N/A
hsa-miR-1260a	1144-1150	7mer-m8	-0.05	50	-0.05	0.024	N/A
hsa-miR-532-3p	1145-1151	7mer-m8	-0.06	79	-0.06	0.049	N/A
hsa-miR-6749-3p	1147-1154	8mer	-0.14	73	-0.14	0	N/A
hsa-miR-6792-3p	1148-1154	7mer-1A	-0.12	73	-0.12	0	N/A
hsa-miR-4691-5p	1148-1154	7mer-1A	-0.06	67	-0.06	0	N/A
hsa-miR-1238-3p	1149-1155	7mer-1A	-0.01	43	-0.01	0	N/A
hsa-miR-670-3p	1149-1155	7mer-1A	-0.01	19	-0.01	0.865	N/A
hsa-miR-3124-3p	1150-1156	7mer-m8	-0.02	37	-0.02	0	N/A
hsa-miR-6851-3p	1154-1160	7mer-m8	-0.13	82	-0.13	0	N/A
hsa-miR-4755-3p	1158-1164	7mer-m8	-0.02	34	-0.02	0	N/A
hsa-miR-4435	1160-1166	7mer-m8	-0.02	33	-0.02	0	N/A
hsa-miR-3190-5p	1161-1167	7mer-m8	-0.02	21	-0.02	0	N/A
hsa-miR-193b-3p	1162-1168	7mer-m8	-0.13	72	-0.13	0.101	< 0.1
hsa-miR-193a-3p	1162-1168	7mer-m8	-0.13	72	-0.13	0.101	< 0.1
hsa-miR-4515	1164-1170	7mer-m8	-0.02	25	-0.02	0	N/A
hsa-miR-4786-5p	1164-1176	non-canonical	N/A	N/A	N/A	0	N/A
hsa-miR-4786-5p	1164-1176	non-canonical	N/A	N/A	N/A	0	N/A
hsa-miR-3169	1165-1171	7mer-m8	-0.02	33	-0.02	0	N/A
hsa-miR-7156-3p	1178-1184	7mer-m8	-0.15	82	-0.15	0	N/A
hsa-miR-3944-5p	1179-1185	7mer-m8	-0.11	83	-0.11	0	N/A
hsa-miR-335-5p	1185-1191	7mer-1A	-0.01	43	-0.01	0.6	N/A
hsa-miR-6726-3p	1195-1201	7mer-1A	-0.25	85	-0.25	0	N/A
hsa-miR-641	1201-1208	8mer	-0.03	66	-0.03	0.024	N/A
hsa-miR-3617-5p	1201-1208	8mer	-0.03	65	-0.03	0.024	N/A
hsa-miR-5692a	1206-1212	7mer-1A	-0.01	56	-0.01	0	N/A
hsa-miR-4798-3p	1218-1224	7mer-m8	-0.14	84	-0.14	0	N/A
hsa-miR-668-3p	1221-1228	8mer	-0.2	90	-0.2	0.53	N/A
hsa-miR-3975	1229-1236	8mer	-0.09	78	-0.09	0	N/A
hsa-miR-3188	1230-1236	7mer-1A	-0.05	67	-0.05	0	N/A
hsa-miR-2467-5p	1230-1236	7mer-1A	-0.01	55	-0.01	0	N/A
hsa-miR-485-5p	1230-1236	7mer-1A	-0.03	33	-0.03	0.506	N/A
hsa-miR-6884-5p	1230-1236	7mer-1A	-0.02	17	-0.02	0.506	N/A
hsa-miR-589-3p	1237-1243	7mer-m8	-0.02	30	-0.02	0	N/A
hsa-miR-6859-3p	1245-1252	8mer	-0.3	92	-0.3	0	N/A
hsa-miR-6846-3p	1246-1252	7mer-1A	-0.06	47	-0.06	0	N/A
hsa-miR-4502	1250-1256	7mer-m8	-0.02	40	-0.02	0.335	N/A
hsa-miR-670-5p	1253-1259	7mer-m8	-0.02	46	-0.02	0	N/A
hsa-miR-4319	1253-1259	7mer-1A	-0.03	45	-0.03	2.593	< 0.1
hsa-miR-4732-3p	1253-1259	7mer-1A	-0.01	43	-0.01	0	N/A
hsa-miR-345-3p	1253-1259	7mer-1A	-0.01	27	-0.01	0	N/A
hsa-miR-125a-5p	1253-1259	7mer-1A	-0.01	21	-0.01	2.593	< 0.1
hsa-miR-125b-5p	1253-1259	7mer-1A	-0.01	21	-0.01	2.593	< 0.1
hsa-miR-7113-3p	1254-1260	7mer-m8	-0.07	67	-0.07	0	N/A
hsa-miR-652-5p	1259-1265	7mer-1A	-0.07	68	-0.07	0	N/A
hsa-miR-6732-3p	1259-1265	7mer-1A	-0.03	46	-0.03	0	N/A
hsa-miR-3685	1264-1270	7mer-1A	-0.01	39	-0.01	0	N/A
hsa-miR-384	1264-1270	7mer-1A	-0.01	32	-0.01	0.518	N/A
hsa-miR-1273g-5p	1270-1276	7mer-1A	-0.02	44	-0.02	0	N/A
hsa-miR-203a-5p	1270-1276	7mer-1A	-0.03	41	-0.03	0	N/A
hsa-miR-1468-5p	1276-1282	7mer-m8	-0.1	41	-0.1	0	N/A
hsa-miR-4283	1281-1287	7mer-m8	-0.19	84	-0.19	0	N/A
hsa-miR-6813-5p	1282-1288	7mer-m8	-0.1	72	-0.1	0	N/A
hsa-miR-6085	1282-1288	7mer-m8	-0.03	25	-0.03	0	N/A
hsa-miR-6798-5p	1284-1290	7mer-1A	-0.1	70	-0.1	0.085	N/A
hsa-miR-3127-5p	1285-1291	7mer-1A	-0.02	33	-0.02	0.024	N/A
hsa-miR-3188	1291-1298	8mer	-0.11	85	-0.11	0	N/A
hsa-miR-3975	1292-1298	7mer-1A	-0.09	78	-0.09	0	N/A
hsa-miR-2467-5p	1292-1298	7mer-1A	-0.05	75	-0.05	0	N/A
hsa-miR-6884-5p	1292-1298	7mer-1A	-0.08	56	-0.08	0	N/A
hsa-miR-485-5p	1292-1298	7mer-1A	-0.05	43	-0.05	0	N/A
hsa-miR-4316	1293-1299	7mer-m8	-0.11	82	-0.11	0	N/A
hsa-miR-6082	1298-1304	7mer-m8	-0.05	39	-0.05	0	N/A
hsa-miR-4677-3p	1305-1311	7mer-1A	-0.03	56	-0.03	0.085	N/A
hsa-miR-4679	1305-1311	7mer-1A	-0.02	50	-0.02	0	N/A
hsa-miR-6805-3p	1308-1314	7mer-m8	-0.08	72	-0.08	0	N/A
hsa-miR-3194-3p	1308-1314	7mer-1A	-0.08	71	-0.08	0	N/A
hsa-miR-5691	1308-1314	7mer-m8	-0.08	70	-0.08	0	N/A
hsa-miR-4736	1317-1323	7mer-1A	-0.09	77	-0.09	0	N/A
hsa-miR-4763-3p	1317-1323	7mer-1A	-0.07	63	-0.07	0	N/A
hsa-miR-7150	1317-1323	7mer-m8	-0.07	63	-0.07	0	N/A
hsa-miR-1207-5p	1317-1323	7mer-1A	-0.02	40	-0.02	0	N/A
hsa-miR-4647	1321-1327	7mer-m8	-0.02	60	-0.02	0	N/A
hsa-miR-4426	1321-1327	7mer-m8	-0.02	59	-0.02	0	N/A
hsa-miR-4662b	1321-1327	7mer-m8	-0.02	44	-0.02	0	N/A
hsa-miR-1253	1324-1330	7mer-m8	-0.02	26	-0.02	0.024	N/A
hsa-miR-4516	1325-1331	7mer-m8	-0.02	58	-0.02	0	N/A
hsa-miR-4434	1325-1331	7mer-m8	-0.02	41	-0.02	0	N/A
hsa-miR-5703	1325-1331	7mer-m8	-0.02	40	-0.02	0	N/A
hsa-miR-6878-5p	1326-1332	7mer-m8	-0.02	15	-0.02	0.085	N/A
hsa-miR-3175	1327-1333	7mer-m8	-0.2	83	-0.2	0	N/A
hsa-miR-6777-5p	1328-1335	8mer	-0.43	94	-0.43	0	N/A
hsa-miR-6889-5p	1328-1335	8mer	-0.37	90	-0.37	0	N/A
hsa-miR-542-5p	1329-1335	7mer-1A	-0.16	76	-0.16	0.085	N/A
hsa-miR-486-3p	1338-1345	8mer	-0.03	25	-0.03	0.085	N/A
hsa-miR-6852-5p	1341-1347	7mer-m8	-0.02	44	-0.02	0	N/A
hsa-miR-661	1342-1348	7mer-m8	-0.02	29	-0.02	0.099	N/A
hsa-miR-7107-5p	1344-1350	7mer-m8	-0.05	34	-0.05	0.024	N/A
hsa-miR-1234-3p	1344-1350	7mer-m8	-0.05	31	-0.05	0.024	N/A
hsa-miR-6850-3p	1346-1352	7mer-1A	-0.19	82	-0.19	0	N/A
hsa-miR-4674	1351-1357	7mer-m8	-0.02	45	-0.02	0	N/A
hsa-miR-4437	1351-1357	7mer-1A	-0.01	7	-0.01	0	N/A
hsa-miR-378g	1352-1359	8mer	-0.03	54	-0.03	0	N/A
hsa-miR-4486	1353-1359	7mer-1A	-0.14	92	-0.14	0	N/A
hsa-miR-3187-5p	1353-1359	7mer-1A	-0.13	81	-0.13	0	N/A
hsa-miR-6860	1353-1359	7mer-1A	-0.12	79	-0.12	0	N/A
hsa-miR-612	1353-1359	7mer-1A	-0.07	78	-0.07	0	N/A
hsa-miR-5189-5p	1353-1359	7mer-1A	-0.1	75	-0.1	0	N/A
hsa-miR-1285-3p	1353-1359	7mer-1A	-0.08	68	-0.08	0	N/A
hsa-miR-1298-3p	1354-1361	8mer	-0.04	46	-0.04	0	N/A
hsa-miR-3126-3p	1355-1361	7mer-1A	-0.01	34	-0.01	0	N/A
hsa-miR-3943	1363-1369	7mer-m8	-0.16	82	-0.16	0.024	N/A
hsa-miR-6856-3p	1365-1371	7mer-m8	-0.11	77	-0.11	0.085	N/A
hsa-miR-6752-3p	1379-1386	8mer	-0.04	52	-0.04	0	N/A
hsa-miR-5587-3p	1387-1393	7mer-m8	-0.06	44	-0.06	0	N/A
hsa-miR-4768-3p	1394-1400	7mer-m8	-0.02	38	-0.02	0.085	N/A
hsa-miR-665	1395-1402	8mer	-0.03	46	-0.03	0.245	N/A
hsa-miR-4761-5p	1402-1408	7mer-1A	-0.01	26	-0.01	0	N/A
hsa-miR-6773-3p	1406-1412	7mer-1A	-0.01	32	-0.01	0	N/A
hsa-miR-215-3p	1406-1412	7mer-1A	-0.01	27	-0.01	0.085	N/A
hsa-miR-3194-3p	1409-1415	7mer-1A	-0.06	65	-0.06	0	N/A
hsa-miR-6805-3p	1409-1415	7mer-m8	-0.05	61	-0.05	0	N/A
hsa-miR-5691	1409-1415	7mer-m8	-0.05	59	-0.05	0	N/A
hsa-miR-22-3p	1413-1419	7mer-1A	-0.07	65	-0.07	1.92	< 0.1
hsa-miR-4653-3p	1418-1424	7mer-m8	-0.02	22	-0.02	0	N/A
hsa-miR-3917	1422-1428	7mer-1A	-0.07	54	-0.07	0	N/A
hsa-miR-3615	1423-1429	7mer-m8	-0.18	68	-0.18	0	N/A
hsa-miR-1273g-3p	1429-1435	7mer-m8	-0.08	68	-0.08	0	N/A
hsa-miR-3196	1444-1450	7mer-m8	-0.12	38	-0.12	0	N/A
hsa-miR-3180-3p	1444-1450	7mer-m8	-0.11	37	-0.11	0	N/A
hsa-miR-6816-5p	1444-1450	7mer-m8	-0.11	37	-0.11	0	N/A
hsa-miR-3180	1444-1450	7mer-m8	-0.11	37	-0.11	0	N/A
hsa-miR-6798-5p	1447-1453	7mer-1A	-0.02	29	-0.02	0	N/A
hsa-miR-4518	1448-1454	7mer-m8	-0.02	58	-0.02	0.024	N/A
hsa-miR-1266-5p	1448-1454	7mer-m8	-0.02	49	-0.02	0.024	N/A
hsa-miR-7109-3p	1452-1458	7mer-m8	-0.02	46	-0.02	0	N/A
hsa-miR-7843-3p	1454-1460	7mer-m8	-0.02	40	-0.02	0	N/A
hsa-miR-4786-3p	1454-1460	7mer-1A	-0.01	11	-0.01	0	N/A
hsa-miR-629-3p	1465-1471	7mer-m8	-0.02	64	-0.02	0	N/A
hsa-miR-6867-3p	1465-1471	7mer-1A	-0.01	23	-0.01	0	N/A
hsa-miR-4713-5p	1465-1471	7mer-1A	-0.01	9	-0.01	0	N/A
hsa-miR-6815-3p	1468-1475	8mer	-0.03	40	-0.03	0	N/A
hsa-miR-6815-5p	1472-1478	7mer-m8	-0.07	75	-0.07	0	N/A
hsa-miR-6865-5p	1472-1478	7mer-m8	-0.07	74	-0.07	0	N/A
hsa-miR-4747-5p	1476-1483	8mer	-0.09	64	-0.09	0	N/A
hsa-miR-5196-5p	1476-1483	8mer	-0.05	51	-0.05	0	N/A
hsa-miR-6748-5p	1476-1487	non-canonical	N/A	N/A	N/A	0	N/A
hsa-miR-6748-5p	1476-1487	non-canonical	N/A	N/A	N/A	0	N/A
hsa-miR-6756-5p	1480-1486	7mer-m8	-0.17	66	-0.17	0	N/A
hsa-miR-6766-5p	1480-1486	7mer-m8	-0.13	61	-0.13	0	N/A
hsa-miR-4651	1481-1487	7mer-m8	-0.19	68	-0.19	0	N/A
hsa-miR-608	1481-1487	7mer-m8	-0.17	61	-0.17	0	N/A
hsa-miR-6782-5p	1482-1488	7mer-m8	-0.17	73	-0.17	0	N/A
hsa-miR-3936	1483-1489	7mer-m8	-0.09	74	-0.09	0	N/A
hsa-miR-3179	1484-1491	8mer	-0.15	77	-0.15	0	N/A
hsa-miR-6864-5p	1485-1491	7mer-m8	-0.1	74	-0.1	0	N/A
hsa-miR-7515	1485-1491	7mer-1A	-0.12	73	-0.12	0	N/A
hsa-miR-6087	1494-1500	7mer-m8	-0.21	69	-0.21	0	N/A
hsa-miR-564	1500-1506	7mer-1A	-0.16	57	-0.16	0.024	N/A
hsa-miR-5580-5p	1503-1509	7mer-1A	-0.07	54	-0.07	0.085	N/A
hsa-miR-3692-5p	1504-1510	7mer-m8	-0.02	41	-0.02	0	N/A
hsa-miR-6762-3p	1506-1512	7mer-m8	-0.06	52	-0.06	0	N/A
hsa-miR-485-5p	1508-1514	7mer-m8	-0.02	18	-0.02	0.683	N/A
hsa-miR-6884-5p	1508-1514	7mer-m8	-0.02	17	-0.02	0.683	N/A
hsa-miR-381-5p	1511-1517	7mer-1A	-0.15	71	-0.15	0.085	N/A
hsa-miR-4737	1511-1517	7mer-m8	-0.18	60	-0.18	0	N/A
hsa-miR-1914-5p	1515-1521	7mer-m8	-0.02	52	-0.02	0	N/A
hsa-miR-6811-3p	1516-1522	7mer-m8	-0.02	31	-0.02	0	N/A
hsa-miR-6735-3p	1517-1523	7mer-m8	-0.02	29	-0.02	0	N/A
hsa-miR-2861	1518-1524	7mer-m8	-0.1	70	-0.1	0	N/A
hsa-miR-4512	1519-1526	8mer	-0.17	86	-0.17	0	N/A
hsa-miR-6895-5p	1520-1526	7mer-1A	-0.17	83	-0.17	0	N/A
hsa-miR-1296-5p	1520-1526	7mer-m8	-0.19	75	-0.19	0.099	N/A
hsa-miR-7160-3p	1520-1526	7mer-1A	-0.09	69	-0.09	0	N/A
hsa-miR-320c	1526-1532	7mer-1A	-0.01	39	-0.01	0.158	N/A
hsa-miR-320d	1526-1532	7mer-1A	-0.01	39	-0.01	0.158	N/A
hsa-miR-4429	1526-1532	7mer-1A	-0.01	39	-0.01	0.158	N/A
hsa-miR-320a	1526-1532	7mer-1A	-0.01	39	-0.01	0.158	N/A
hsa-miR-320b	1526-1532	7mer-1A	-0.01	39	-0.01	0.158	N/A
hsa-miR-9-3p	1526-1532	7mer-m8	-0.02	35	-0.02	0	N/A
hsa-miR-6800-5p	1539-1546	8mer	-0.19	87	-0.19	0	N/A
hsa-miR-6802-5p	1540-1546	7mer-1A	-0.17	72	-0.17	0	N/A
hsa-miR-6509-5p	1541-1547	7mer-1A	-0.11	64	-0.11	0	N/A
hsa-miR-6882-5p	1547-1553	7mer-1A	-0.04	67	-0.04	0	N/A
hsa-miR-548av-5p	1551-1558	8mer	-0.11	91	-0.11	0.024	N/A
hsa-miR-548k	1551-1558	8mer	-0.11	91	-0.11	0.024	N/A
hsa-miR-8054	1551-1558	8mer	-0.04	90	-0.04	0.024	N/A
hsa-miR-548ar-5p	1552-1558	7mer-1A	-0.08	86	-0.08	0.099	N/A
hsa-miR-548as-5p	1552-1558	7mer-1A	-0.05	82	-0.05	0.099	N/A
hsa-miR-548o-5p	1552-1558	7mer-1A	-0.05	81	-0.05	0.099	N/A
hsa-miR-548ad-5p	1552-1558	7mer-1A	-0.05	81	-0.05	0.099	N/A
hsa-miR-548au-5p	1552-1558	7mer-1A	-0.05	81	-0.05	0.099	N/A
hsa-miR-548am-5p	1552-1558	7mer-1A	-0.05	81	-0.05	0.099	N/A
hsa-miR-548ae-5p	1552-1558	7mer-1A	-0.05	81	-0.05	0.099	N/A
hsa-miR-548ak	1552-1558	7mer-1A	-0.05	81	-0.05	0.099	N/A
hsa-miR-548c-5p	1552-1558	7mer-1A	-0.05	81	-0.05	0.099	N/A
hsa-miR-548h-5p	1552-1558	7mer-1A	-0.05	81	-0.05	0.099	N/A
hsa-miR-548ay-5p	1552-1558	7mer-1A	-0.05	81	-0.05	0.099	N/A
hsa-miR-548d-5p	1552-1558	7mer-1A	-0.05	81	-0.05	0.099	N/A
hsa-miR-548b-5p	1552-1558	7mer-1A	-0.05	81	-0.05	0.099	N/A
hsa-miR-548w	1552-1558	7mer-1A	-0.05	81	-0.05	0.099	N/A
hsa-miR-548y	1552-1558	7mer-1A	-0.05	80	-0.05	0.099	N/A
hsa-miR-548bb-5p	1552-1558	7mer-1A	-0.05	80	-0.05	0.099	N/A
hsa-miR-548a-5p	1552-1558	7mer-1A	-0.05	80	-0.05	0.099	N/A
hsa-miR-548j-5p	1552-1558	7mer-1A	-0.04	77	-0.04	0.099	N/A
hsa-miR-548ap-5p	1552-1558	7mer-1A	-0.04	77	-0.04	0.099	N/A
hsa-miR-548l	1552-1558	7mer-1A	-0.02	55	-0.02	0.024	N/A
hsa-miR-548aq-5p	1552-1558	7mer-1A	-0.01	40	-0.01	0.099	N/A
hsa-miR-548i	1552-1558	7mer-1A	-0.02	39	-0.02	0.099	N/A
hsa-miR-548ab	1552-1558	7mer-1A	-0.02	38	-0.02	0.099	N/A
hsa-miR-559	1552-1558	7mer-1A	-0.01	31	-0.01	0.099	N/A
hsa-miR-142-5p	1553-1559	7mer-m8	-0.03	73	-0.03	0.793	< 0.1
hsa-miR-5590-3p	1553-1559	7mer-m8	-0.02	56	-0.02	0.793	< 0.1
hsa-miR-2115-3p	1562-1569	8mer	-0.13	85	-0.13	0	N/A
hsa-miR-361-5p	1563-1569	7mer-m8	-0.09	68	-0.09	0.387	N/A
hsa-miR-7159-3p	1567-1573	7mer-1A	-0.01	36	-0.01	0	N/A
hsa-miR-4482-3p	1567-1573	7mer-1A	-0.01	29	-0.01	0	N/A
hsa-miR-4496	1576-1582	7mer-m8	-0.02	78	-0.02	0	N/A
hsa-miR-6859-5p	1578-1584	7mer-m8	-0.02	40	-0.02	0	N/A
hsa-miR-3125	1578-1584	7mer-m8	-0.02	26	-0.02	0	N/A
hsa-miR-3916	1578-1584	7mer-m8	-0.02	24	-0.02	0	N/A
hsa-miR-6847-5p	1579-1585	7mer-m8	-0.1	77	-0.1	0.437	N/A
hsa-miR-520a-5p	1581-1587	7mer-m8	-0.08	69	-0.08	0.085	N/A
hsa-miR-525-5p	1581-1587	7mer-m8	-0.08	68	-0.08	0.085	N/A
hsa-miR-548ad-3p	1588-1595	8mer	-0.03	46	-0.03	0	N/A
hsa-miR-424-3p	1589-1595	7mer-1A	-0.02	41	-0.02	0.335	N/A
hsa-miR-548b-3p	1599-1606	8mer	-0.03	70	-0.03	0.024	N/A
hsa-miR-4511	1600-1606	7mer-1A	-0.01	43	-0.01	0	N/A
hsa-miR-1537-5p	1604-1611	8mer	-0.06	33	-0.06	0	N/A
hsa-miR-4718	1605-1611	7mer-1A	-0.09	64	-0.09	0	N/A
hsa-miR-4999-5p	1605-1611	7mer-1A	-0.04	36	-0.04	0	N/A
hsa-miR-7854-3p	1614-1620	7mer-m8	-0.14	81	-0.14	0	N/A
hsa-miR-583	1617-1623	7mer-m8	-0.02	58	-0.02	0.099	N/A
hsa-miR-4787-5p	1625-1631	7mer-1A	-0.15	73	-0.15	0	N/A
hsa-miR-604	1641-1647	7mer-m8	-0.02	28	-0.02	0.024	N/A
hsa-miR-1470	1647-1654	8mer	-0.03	66	-0.03	0	N/A
hsa-miR-4667-3p	1648-1654	7mer-1A	-0.01	21	-0.01	0	N/A
hsa-miR-4469	1649-1655	7mer-m8	-0.02	59	-0.02	0	N/A
hsa-miR-519d-3p	1650-1661	non-canonical	N/A	N/A	N/A	0	N/A
hsa-miR-519d-3p	1650-1661	non-canonical	N/A	N/A	N/A	0	N/A
hsa-miR-6778-3p	1651-1658	8mer	-0.17	84	-0.17	0	N/A
hsa-miR-6791-3p	1652-1658	7mer-1A	-0.06	68	-0.06	0	N/A
hsa-miR-6829-3p	1652-1658	7mer-1A	-0.03	53	-0.03	0	N/A
hsa-miR-6836-3p	1652-1658	7mer-m8	-0.02	38	-0.02	0	N/A
hsa-miR-515-3p	1654-1661	8mer	-0.03	52	-0.03	0.024	N/A
hsa-miR-33b-3p	1654-1661	8mer	-0.03	36	-0.03	0.024	N/A
hsa-miR-519e-3p	1654-1661	8mer	-0.03	33	-0.03	0.024	N/A
hsa-miR-371a-3p	1655-1661	7mer-1A	-0.1	76	-0.1	0.099	N/A
hsa-miR-371b-3p	1655-1661	7mer-1A	-0.01	21	-0.01	0	N/A
hsa-miR-6080	1656-1662	7mer-m8	-0.06	65	-0.06	0	N/A
hsa-miR-598-5p	1663-1669	7mer-1A	-0.13	76	-0.13	0.085	N/A
hsa-miR-3922-5p	1674-1681	8mer	-0.11	78	-0.11	0	N/A
hsa-miR-561-5p	1676-1682	7mer-1A	-0.01	14	-0.01	0	N/A
hsa-miR-676-5p	1678-1684	7mer-1A	-0.01	42	-0.01	0	N/A
hsa-miR-6740-3p	1680-1686	7mer-1A	-0.04	42	-0.04	0	N/A
hsa-miR-3120-5p	1682-1688	7mer-1A	-0.06	70	-0.06	0	N/A
hsa-miR-6888-3p	1682-1688	7mer-m8	-0.02	35	-0.02	0	N/A
hsa-miR-6805-3p	1685-1692	8mer	-0.12	82	-0.12	0	N/A
hsa-miR-5691	1685-1692	8mer	-0.11	77	-0.11	0	N/A
hsa-miR-3194-3p	1685-1691	7mer-1A	-0.09	73	-0.09	0	N/A
hsa-miR-1251-3p	1689-1695	7mer-m8	-0.06	71	-0.06	0	N/A
hsa-miR-3178	1694-1700	7mer-1A	-0.2	78	-0.2	0	N/A
hsa-miR-541-3p	1696-1702	7mer-m8	-0.18	86	-0.18	0.085	N/A
hsa-miR-654-5p	1696-1702	7mer-m8	-0.15	83	-0.15	0.085	N/A
hsa-miR-6766-5p	1697-1704	8mer	-0.13	59	-0.13	0	N/A
hsa-miR-6756-5p	1697-1704	8mer	-0.11	51	-0.11	0	N/A
hsa-miR-363-5p	1698-1704	7mer-1A	-0.09	62	-0.09	0.085	N/A
hsa-miR-6745	1698-1704	7mer-1A	-0.08	58	-0.08	0.085	N/A
hsa-miR-4483	1698-1704	7mer-1A	-0.01	34	-0.01	0.024	N/A
hsa-miR-1293	1698-1704	7mer-1A	-0.01	16	-0.01	0.024	N/A
hsa-miR-6776-5p	1699-1705	7mer-m8	-0.02	36	-0.02	0.312	N/A
hsa-miR-6742-3p	1700-1706	7mer-m8	-0.02	48	-0.02	0	N/A
hsa-miR-7851-3p	1701-1707	7mer-m8	-0.08	59	-0.08	0	N/A
hsa-miR-3661	1702-1708	7mer-m8	-0.05	47	-0.05	0.402	N/A
hsa-miR-631	1702-1708	7mer-m8	-0.03	31	-0.03	0.402	N/A
hsa-miR-492	1703-1709	7mer-m8	-0.07	47	-0.07	0.099	N/A
hsa-miR-3649	1704-1710	7mer-m8	-0.06	44	-0.06	0	N/A
hsa-miR-3144-5p	1705-1711	7mer-m8	-0.16	76	-0.16	0	N/A
hsa-miR-4787-5p	1708-1714	7mer-1A	-0.16	74	-0.16	0	N/A
hsa-miR-2682-5p	1714-1720	7mer-m8	-0.02	52	-0.02	0	N/A
hsa-miR-34b-5p	1714-1720	7mer-m8	-0.02	50	-0.02	0	N/A
hsa-miR-449c-5p	1714-1720	7mer-m8	-0.02	48	-0.02	0	N/A
hsa-miR-4514	1715-1721	7mer-m8	-0.13	83	-0.13	0	N/A
hsa-miR-4692	1715-1721	7mer-m8	-0.09	77	-0.09	0	N/A
hsa-miR-4524b-3p	1718-1724	7mer-m8	-0.02	56	-0.02	0	N/A
hsa-miR-4524a-3p	1719-1725	7mer-m8	-0.02	32	-0.02	0.024	N/A
hsa-miR-139-3p	1721-1727	7mer-1A	-0.09	70	-0.09	0	N/A
hsa-miR-490-5p	1724-1730	7mer-1A	-0.03	50	-0.03	0.085	N/A
hsa-miR-4777-3p	1728-1734	7mer-m8	-0.04	23	-0.04	0.67	N/A
hsa-miR-770-5p	1732-1738	7mer-m8	-0.11	77	-0.11	0.099	N/A
hsa-miR-4712-5p	1732-1738	7mer-m8	-0.11	77	-0.11	0.099	N/A
hsa-miR-4475	1738-1744	7mer-m8	-0.08	80	-0.08	0	N/A
hsa-miR-7515	1739-1745	7mer-m8	-0.02	18	-0.02	0	N/A
hsa-miR-3202	1740-1746	7mer-m8	-0.14	80	-0.14	0	N/A
hsa-miR-6124	1740-1751	non-canonical	N/A	N/A	N/A	0	N/A
hsa-miR-6124	1740-1751	non-canonical	N/A	N/A	N/A	0	N/A
hsa-miR-6876-5p	1741-1747	7mer-m8	-0.09	79	-0.09	0	N/A
hsa-miR-4476	1741-1747	7mer-m8	-0.08	77	-0.08	0	N/A
hsa-miR-495-3p	1748-1754	7mer-1A	-0.01	63	-0.01	1.83	N/A
hsa-miR-5688	1748-1754	7mer-1A	-0.01	62	-0.01	1.83	N/A
hsa-miR-7-2-3p	1748-1754	7mer-1A	-0.01	59	-0.01	0	N/A
hsa-miR-7-1-3p	1748-1754	7mer-1A	-0.01	59	-0.01	0	N/A
hsa-miR-499b-3p	1757-1763	7mer-m8	-0.06	75	-0.06	0.024	N/A
hsa-miR-499a-3p	1757-1763	7mer-m8	-0.06	75	-0.06	0.024	N/A
hsa-miR-891a-3p	1762-1768	7mer-m8	-0.27	95	-0.27	0	N/A
hsa-miR-3677-5p	1764-1770	7mer-1A	-0.09	76	-0.09	0	N/A
hsa-miR-5689	1791-1797	7mer-1A	-0.13	53	-0.13	0	N/A
hsa-miR-3163	1800-1806	7mer-1A	-0.01	45	-0.01	0	N/A
hsa-miR-4796-5p	1803-1809	7mer-m8	-0.07	42	-0.07	0	N/A
hsa-miR-1276	1810-1816	7mer-m8	-0.09	88	-0.09	0.024	N/A
hsa-miR-8064	1827-1833	7mer-1A	-0.02	36	-0.02	0	N/A
hsa-miR-502-3p	1829-1835	7mer-1A	-0.02	31	-0.02	0.069	N/A
hsa-miR-501-3p	1829-1835	7mer-1A	-0.02	31	-0.02	0.069	N/A
hsa-miR-31-3p	1831-1837	7mer-m8	-0.08	69	-0.08	0	N/A
hsa-miR-1286	1838-1844	7mer-m8	-0.12	85	-0.12	0.024	N/A
hsa-miR-6721-5p	1840-1846	7mer-m8	-0.15	76	-0.15	0	N/A
hsa-miR-6735-5p	1841-1847	7mer-m8	-0.05	53	-0.05	0	N/A
hsa-miR-6879-5p	1841-1847	7mer-m8	-0.02	41	-0.02	0	N/A
hsa-miR-4632-5p	1841-1847	7mer-m8	-0.02	40	-0.02	0	N/A
hsa-miR-7843-5p	1841-1847	7mer-m8	-0.02	39	-0.02	0	N/A
hsa-miR-4436b-3p	1841-1847	7mer-m8	-0.02	30	-0.02	0	N/A
hsa-miR-6836-5p	1843-1849	7mer-m8	-0.12	75	-0.12	0.099	N/A
hsa-miR-6132	1843-1849	7mer-m8	-0.12	72	-0.12	0.099	N/A
hsa-miR-1207-5p	1844-1850	7mer-m8	-0.02	36	-0.02	0	N/A
hsa-miR-4763-3p	1844-1850	7mer-m8	-0.02	35	-0.02	0	N/A
hsa-miR-6721-5p	1845-1851	7mer-m8	-0.02	29	-0.02	0	N/A
hsa-miR-486-3p	1846-1852	7mer-m8	-0.05	31	-0.05	0	N/A
hsa-miR-6805-5p	1848-1854	7mer-m8	-0.14	70	-0.14	0.437	N/A
hsa-miR-140-3p.1	1861-1867	7mer-m8	-0.02	41	-0.02	0.383	< 0.1
hsa-miR-140-3p.2	1862-1868	7mer-m8	-0.02	39	-0.02	0.142	< 0.1
hsa-miR-505-5p	1868-1874	7mer-m8	-0.02	27	-0.02	0.085	N/A
hsa-miR-6827-5p	1869-1875	7mer-m8	-0.09	61	-0.09	0	N/A
hsa-miR-1343-5p	1870-1876	7mer-m8	-0.08	73	-0.08	0.024	N/A
hsa-miR-939-5p	1870-1876	7mer-m8	-0.05	57	-0.05	0.024	N/A
hsa-miR-7111-5p	1871-1877	7mer-m8	-0.18	64	-0.18	0	N/A
hsa-miR-4723-5p	1871-1877	7mer-m8	-0.11	48	-0.11	0	N/A
hsa-miR-6870-5p	1871-1877	7mer-m8	-0.1	47	-0.1	0	N/A
hsa-miR-5698	1871-1877	7mer-m8	-0.09	43	-0.09	0	N/A
hsa-miR-4716-3p	1872-1878	7mer-m8	-0.08	45	-0.08	0	N/A
hsa-miR-6794-5p	1872-1878	7mer-m8	-0.03	14	-0.03	0	N/A
hsa-miR-2467-3p	1876-1882	7mer-m8	-0.12	76	-0.12	0	N/A
hsa-miR-4740-3p	1884-1890	7mer-m8	-0.05	40	-0.05	0	N/A
hsa-miR-711	1889-1895	7mer-1A	-0.1	72	-0.1	0.099	N/A
hsa-miR-3654	1891-1897	7mer-m8	-0.02	57	-0.02	0	N/A
hsa-miR-4698	1899-1905	7mer-m8	-0.02	59	-0.02	0	N/A
hsa-let-7f-2-3p	1909-1915	7mer-m8	-0.08	83	-0.08	0.694	N/A
hsa-miR-1185-1-3p	1909-1915	7mer-m8	-0.08	81	-0.08	0.694	N/A
hsa-miR-1185-2-3p	1909-1915	7mer-m8	-0.08	81	-0.08	0.694	N/A
hsa-miR-15b-3p	1915-1921	7mer-m8	-0.08	78	-0.08	0.085	N/A
hsa-miR-3123	1918-1924	7mer-m8	-0.02	58	-0.02	0	N/A
hsa-miR-3919	1919-1925	7mer-m8	-0.04	76	-0.04	0	N/A
hsa-miR-140-3p.2	1923-1929	7mer-m8	-0.26	96	-0.26	0.849	< 0.1
hsa-miR-497-3p	1925-1931	7mer-m8	-0.12	92	-0.12	0	N/A
hsa-miR-548ap-3p	1926-1932	7mer-m8	-0.02	37	-0.02	0	N/A
hsa-miR-548aa	1926-1932	7mer-m8	-0.02	36	-0.02	0	N/A
hsa-miR-548t-3p	1926-1932	7mer-m8	-0.02	36	-0.02	0	N/A
hsa-miR-548d-3p	1927-1933	7mer-m8	-0.02	86	-0.02	0	N/A
hsa-miR-548ac	1927-1933	7mer-m8	-0.02	85	-0.02	0	N/A
hsa-miR-548bb-3p	1927-1933	7mer-m8	-0.02	77	-0.02	0	N/A
hsa-miR-548h-3p	1927-1933	7mer-m8	-0.02	77	-0.02	0	N/A
hsa-miR-548z	1927-1933	7mer-m8	-0.02	77	-0.02	0	N/A
hsa-miR-3613-3p	1931-1938	8mer	-0.03	62	-0.03	0	N/A
hsa-miR-4320	1937-1943	7mer-1A	-0.06	68	-0.06	0	N/A
hsa-miR-5004-3p	1938-1945	8mer	-0.15	84	-0.15	0	N/A
hsa-miR-5004-5p	1948-1954	7mer-m8	-0.24	88	-0.24	0	N/A
hsa-miR-6847-5p	1950-1956	7mer-m8	-0.26	96	-0.26	0	N/A
hsa-miR-4797-5p	1952-1958	7mer-1A	-0.06	88	-0.06	0.437	N/A
hsa-miR-8084	1957-1963	7mer-m8	-0.02	56	-0.02	0	N/A
hsa-miR-29a-5p	1972-1978	7mer-m8	-0.12	85	-0.12	0	N/A
hsa-miR-200a-3p	1976-1982	7mer-m8	-0.21	95	-0.21	0.414	< 0.1
hsa-miR-141-3p	1976-1982	7mer-m8	-0.22	95	-0.22	0.414	< 0.1
hsa-miR-4495	1981-1987	7mer-m8	-0.06	77	-0.06	0	N/A
hsa-miR-576-5p	1986-1992	7mer-m8	-0.06	89	0	0.085	N/A
hsa-miR-4480	1995-2001	7mer-1A	-0.22	93	0	0	N/A
hsa-miR-4727-5p	1997-2003	7mer-m8	-0.33	97	-0.01	0.442	N/A
hsa-miR-6817-5p	1997-2003	7mer-1A	-0.2	94	0	0	N/A
hsa-miR-4769-3p	1997-2003	7mer-1A	-0.2	94	0	0	N/A
